# Supplementary material for: Serum-Derived Bovine Immunoglobulin Promotes Barrier Integrity and Lowers Inflammation for 24 Human Adults Ex Vivo
Source: Nutrients. 2024 May 23;16(11):1585. doi: 10.3390/nu16111585 (PMC11174680; doi:10.3390/nu16111585)
Supplement: Supplementary file 1 [file nutrients-16-01585-s001.zip]

Archive with 2 entries (2 files):
- P0114_supplementary figures.pdf
- Table S1.xlsx
