# Supplementary material for: Serum-Derived Bovine Immunoglobulin Promotes Barrier Integrity and Lowers Inflammation for 24 Human Adults Ex Vivo
Source: Nutrients. 2024 May 23;16(11):1585. doi: 10.3390/nu16111585 (PMC11174680; doi:10.3390/nu16111585)
Supplement: Supplementary file 1 [file nutrients-16-01585-s001.zip › Table S1.xlsx]

## Sheet: estimates
effect	term	estimate	std.error	statistic	df	p.value	conf.low	conf.high	variable
fixed	(Intercept)	4.08875	0.0305132	133.999	44.3858	1.57234e-59	4.02727	4.15023	Acetate
fixed	PrevP	-0.06969	0.0498279	-1.39861	44.3858	0.168877	-0.170087	0.0307068	Acetate
fixed	TreatmentIN	0.711595	0.026308	27.0486	110	2.0189e-50	0.659459	0.763732	Acetate
fixed	TreatmentDP2	0.0795283	0.026308	3.02297	110	0.00311477	0.027392	0.131665	Acetate
fixed	TreatmentSBI2	0.302926	0.026308	11.5146	110	1.31007e-20	0.25079	0.355062	Acetate
fixed	TreatmentDP5	0.26283	0.026308	9.9905	110	4.10728e-17	0.210694	0.314967	Acetate
fixed	TreatmentSBI5	0.659552	0.026308	25.0704	110	2.69875e-47	0.607416	0.711688	Acetate
fixed	PrevP:TreatmentIN	-0.161731	0.0429608	-3.76462	110	0.000269528	-0.24687	-0.0765931	Acetate
fixed	PrevP:TreatmentDP2	0.00990818	0.0429608	0.230633	110	0.818029	-0.0752301	0.0950465	Acetate
fixed	PrevP:TreatmentSBI2	-0.0235346	0.0429608	-0.547816	110	0.584928	-0.108673	0.0616037	Acetate
fixed	PrevP:TreatmentDP5	0.0241091	0.0429608	0.561187	110	0.575811	-0.0610292	0.109247	Acetate
fixed	PrevP:TreatmentSBI5	-0.00436455	0.0429608	-0.101594	110	0.919264	-0.0895028	0.0807737	Acetate
fixed	(Intercept)	2.80043	0.0568095	49.2951	30.5837	1.0443e-30	2.6845	2.91635	Propionate
fixed	PrevP	-0.00842912	0.0927695	-0.0908609	30.5837	0.928196	-0.197738	0.18088	Propionate
fixed	TreatmentIN	0.663397	0.0346143	19.1654	110	7.55842e-37	0.5948	0.731994	Propionate
fixed	TreatmentDP2	0.243309	0.0346143	7.02916	110	1.8397e-10	0.174712	0.311907	Propionate
fixed	TreatmentSBI2	0.490654	0.0346143	14.1749	110	1.42335e-26	0.422057	0.559251	Propionate
fixed	TreatmentDP5	0.609408	0.0346143	17.6057	110	8.811e-34	0.540811	0.678006	Propionate
fixed	TreatmentSBI5	1.07113	0.0346143	30.9448	110	4.14957e-56	1.00253	1.13973	Propionate
fixed	PrevP:TreatmentIN	0.204259	0.0565249	3.61361	110	0.000456852	0.09224	0.316278	Propionate
fixed	PrevP:TreatmentDP2	-0.0408947	0.0565249	-0.723482	110	0.47092	-0.152914	0.0711244	Propionate
fixed	PrevP:TreatmentSBI2	-0.0845651	0.0565249	-1.49607	110	0.1375	-0.196584	0.0274541	Propionate
fixed	PrevP:TreatmentDP5	-0.113155	0.0565249	-2.00187	110	0.0477603	-0.225175	-0.00113624	Propionate
fixed	PrevP:TreatmentSBI5	-0.172367	0.0565249	-3.0494	110	0.002873	-0.284386	-0.0603478	Propionate
fixed	(Intercept)	1.68057	0.083347	20.1636	26.1831	1.79059e-17	1.50931	1.85184	Butyrate
fixed	PrevP	0.0916475	0.136105	0.673359	26.1831	0.50662	-0.188025	0.37132	Butyrate
fixed	TreatmentIN	0.497768	0.0374511	13.2912	110	1.273e-24	0.423549	0.571988	Butyrate
fixed	TreatmentDP2	0.161039	0.0374511	4.29999	110	3.71019e-05	0.0868199	0.235258	Butyrate
fixed	TreatmentSBI2	0.337518	0.0374511	9.01224	110	7.13348e-15	0.263299	0.411737	Butyrate
fixed	TreatmentDP5	0.338213	0.0374511	9.03079	110	6.4719e-15	0.263994	0.412432	Butyrate
fixed	TreatmentSBI5	0.723614	0.0374511	19.3216	110	3.79071e-37	0.649395	0.797834	Butyrate
fixed	PrevP:TreatmentIN	0.120283	0.0611574	1.96677	110	0.051728	-0.00091688	0.241482	Butyrate
fixed	PrevP:TreatmentDP2	-0.00363473	0.0611574	-0.0594325	110	0.952716	-0.124834	0.117565	Butyrate
fixed	PrevP:TreatmentSBI2	-0.0162336	0.0611574	-0.26544	110	0.791167	-0.137433	0.104966	Butyrate
fixed	PrevP:TreatmentDP5	0.0520505	0.0611574	0.85109	110	0.396568	-0.0691491	0.17325	Butyrate
fixed	PrevP:TreatmentSBI5	0.0419916	0.0611574	0.686615	110	0.49377	-0.079208	0.163191	Butyrate
fixed	(Intercept)	0.994804	0.119811	8.30307	25.5422	1.00371e-08	0.748313	1.24129	BCFA
fixed	PrevP	0.157536	0.195651	0.80519	25.5422	0.428143	-0.244982	0.560055	BCFA
fixed	TreatmentIN	-0.214383	0.0499752	-4.28979	110	3.85899e-05	-0.313422	-0.115344	BCFA
fixed	TreatmentDP2	0.391193	0.0499752	7.82775	110	3.31419e-12	0.292154	0.490232	BCFA
fixed	TreatmentSBI2	0.745464	0.0499752	14.9167	110	3.49211e-28	0.646425	0.844503	BCFA
fixed	TreatmentDP5	0.806646	0.0499752	16.1409	110	8.83982e-31	0.707607	0.905685	BCFA
fixed	TreatmentSBI5	1.51202	0.0499752	30.2554	110	3.82086e-55	1.41298	1.61106	BCFA
fixed	PrevP:TreatmentIN	0.0718025	0.0816091	0.879834	110	0.380867	-0.0899276	0.233533	BCFA
fixed	PrevP:TreatmentDP2	0.0218981	0.0816091	0.26833	110	0.788948	-0.139832	0.183628	BCFA
fixed	PrevP:TreatmentSBI2	0.0155229	0.0816091	0.19021	110	0.849495	-0.146207	0.177253	BCFA
fixed	PrevP:TreatmentDP5	0.0679429	0.0816091	0.832541	110	0.406908	-0.0937872	0.229673	BCFA
fixed	PrevP:TreatmentSBI5	0.0057152	0.0816091	0.0700314	110	0.944296	-0.156015	0.167445	BCFA
fixed	(Intercept)	0.101798	0.428671	0.237475	63.6789	0.813051	-0.754653	0.95825	Valerate
fixed	PrevP	0.551583	0.700016	0.787958	63.6789	0.433645	-0.846996	1.95016	Valerate
fixed	TreatmentIN	0.0421295	0.444154	0.0948533	110	0.924604	-0.83808	0.922339	Valerate
fixed	TreatmentDP2	0.244043	0.444154	0.549455	110	0.583807	-0.636167	1.12425	Valerate
fixed	TreatmentSBI2	0.45717	0.444154	1.0293	110	0.305594	-0.423039	1.33738	Valerate
fixed	TreatmentDP5	-0.291058	0.444154	-0.655309	110	0.513637	-1.17127	0.589151	Valerate
fixed	TreatmentSBI5	1.01434	0.444154	2.28376	110	0.0243059	0.134133	1.89455	Valerate
fixed	PrevP:TreatmentIN	0.231381	0.725301	0.319013	110	0.750321	-1.206	1.66876	Valerate
fixed	PrevP:TreatmentDP2	0.0943654	0.725301	0.130105	110	0.896721	-1.34301	1.53174	Valerate
fixed	PrevP:TreatmentSBI2	0.102821	0.725301	0.141764	110	0.887526	-1.33455	1.5402	Valerate
fixed	PrevP:TreatmentDP5	1.0748	0.725301	1.48187	110	0.141235	-0.362576	2.51218	Valerate
fixed	PrevP:TreatmentSBI5	0.176634	0.725301	0.243532	110	0.808047	-1.26074	1.61401	Valerate
fixed	(Intercept)	31.8819	0.103002	309.528	54.34	6.67335e-90	31.6755	32.0884	FC
fixed	PrevP	-0.244166	0.168201	-1.45163	54.34	0.152353	-0.581341	0.0930085	FC
fixed	TreatmentIN	0.679417	0.0993708	6.83719	110	4.73046e-10	0.482487	0.876346	FC
fixed	TreatmentDP2	0.248565	0.0993708	2.50139	110	0.0138436	0.0516351	0.445494	FC
fixed	TreatmentSBI2	0.368545	0.0993708	3.70879	110	0.00032815	0.171615	0.565475	FC
fixed	TreatmentDP5	0.326988	0.0993708	3.29059	110	0.00134397	0.130059	0.523918	FC
fixed	TreatmentSBI5	0.762786	0.0993708	7.67616	110	7.17208e-12	0.565857	0.959716	FC
fixed	PrevP:TreatmentIN	-0.341156	0.162272	-2.10237	110	0.0378025	-0.66274	-0.019571	FC
fixed	PrevP:TreatmentDP2	-0.10789	0.162272	-0.664875	110	0.507522	-0.429475	0.213694	FC
fixed	PrevP:TreatmentSBI2	0.0240791	0.162272	0.148388	110	0.882309	-0.297506	0.345664	FC
fixed	PrevP:TreatmentDP5	0.127491	0.162272	0.785662	110	0.433754	-0.194094	0.449076	FC
fixed	PrevP:TreatmentSBI5	-0.017704	0.162272	-0.109101	110	0.913321	-0.339289	0.303881	FC
fixed	(Intercept)	1.67007	0.0516163	32.3554	38.5998	1.40314e-29	1.56563	1.7745	shannon
fixed	PrevP	0.0820701	0.084289	0.973675	38.5998	0.33628	-0.088477	0.252617	shannon
fixed	TreatmentIN	-0.261662	0.0402683	-6.49796	110	2.4505e-09	-0.341464	-0.18186	shannon
fixed	TreatmentDP2	-0.0129552	0.0402683	-0.321722	110	0.748274	-0.0927576	0.0668472	shannon
fixed	TreatmentSBI2	-0.0395516	0.0402683	-0.9822	110	0.328157	-0.119354	0.0402508	shannon
fixed	TreatmentDP5	-0.0658448	0.0402683	-1.63515	110	0.104876	-0.145647	0.0139576	shannon
fixed	TreatmentSBI5	-0.377227	0.0402683	-9.36783	110	1.10004e-15	-0.457029	-0.297424	shannon
fixed	PrevP:TreatmentIN	0.0971812	0.0657579	1.47786	110	0.142302	-0.0331356	0.227498	shannon
fixed	PrevP:TreatmentDP2	0.001089	0.0657579	0.0165608	110	0.986817	-0.129228	0.131406	shannon
fixed	PrevP:TreatmentSBI2	0.0179276	0.0657579	0.27263	110	0.785649	-0.112389	0.148244	shannon
fixed	PrevP:TreatmentDP5	0.0186574	0.0657579	0.283729	110	0.777151	-0.111659	0.148974	shannon
fixed	PrevP:TreatmentSBI5	-0.040025	0.0657579	-0.608673	110	0.543996	-0.170342	0.0902917	shannon
fixed	(Intercept)	26.6193	0.810305	32.8509	24.4381	9.73725e-22	24.9485	28.2901	2_Bifidobacterium adolescentis
fixed	PrevP	-0.0609728	1.32322	-0.046079	24.4381	0.963622	-2.78938	2.66744	2_Bifidobacterium adolescentis
fixed	TreatmentIN	1.44494	0.284804	5.07346	110	1.59857e-06	0.880525	2.00935	2_Bifidobacterium adolescentis
fixed	TreatmentDP2	0.0635231	0.284804	0.223042	110	0.823917	-0.500891	0.627937	2_Bifidobacterium adolescentis
fixed	TreatmentSBI2	0.0492792	0.284804	0.173029	110	0.862947	-0.515135	0.613694	2_Bifidobacterium adolescentis
fixed	TreatmentDP5	-0.33353	0.284804	-1.17109	110	0.244095	-0.897944	0.230885	2_Bifidobacterium adolescentis
fixed	TreatmentSBI5	-0.108283	0.284804	-0.380203	110	0.704528	-0.672698	0.456131	2_Bifidobacterium adolescentis
fixed	PrevP:TreatmentIN	-1.63642	0.465083	-3.51855	110	0.000632093	-2.5581	-0.714732	2_Bifidobacterium adolescentis
fixed	PrevP:TreatmentDP2	-0.0968896	0.465083	-0.208328	110	0.835358	-1.01857	0.824795	2_Bifidobacterium adolescentis
fixed	PrevP:TreatmentSBI2	0.0770564	0.465083	0.165683	110	0.86871	-0.844628	0.998741	2_Bifidobacterium adolescentis
fixed	PrevP:TreatmentDP5	0.295762	0.465083	0.635933	110	0.526141	-0.625923	1.21745	2_Bifidobacterium adolescentis
fixed	PrevP:TreatmentSBI5	0.0161524	0.465083	0.0347302	110	0.972358	-0.905532	0.937837	2_Bifidobacterium adolescentis
fixed	(Intercept)	25.5357	0.565576	45.15	29.1882	1.46311e-28	24.3793	26.6921	10_Collinsella aerofaciens
fixed	PrevP	0.999373	0.923582	1.08206	29.1882	0.288084	-0.889034	2.88778	10_Collinsella aerofaciens
fixed	TreatmentIN	1.50177	0.320608	4.68412	110	8.08861e-06	0.866396	2.13714	10_Collinsella aerofaciens
fixed	TreatmentDP2	0.354849	0.320608	1.1068	110	0.270795	-0.280521	0.990219	10_Collinsella aerofaciens
fixed	TreatmentSBI2	0.349487	0.320608	1.09008	110	0.278062	-0.285883	0.984857	10_Collinsella aerofaciens
fixed	TreatmentDP5	0.111122	0.320608	0.346598	110	0.729555	-0.524248	0.746492	10_Collinsella aerofaciens
fixed	TreatmentSBI5	0.70184	0.320608	2.18909	110	0.0307034	0.0664701	1.33721	10_Collinsella aerofaciens
fixed	PrevP:TreatmentIN	-1.60599	0.523551	-3.06749	110	0.00271765	-2.64354	-0.568432	10_Collinsella aerofaciens
fixed	PrevP:TreatmentDP2	-0.295119	0.523551	-0.563688	110	0.574114	-1.33267	0.742435	10_Collinsella aerofaciens
fixed	PrevP:TreatmentSBI2	-0.089254	0.523551	-0.170478	110	0.864947	-1.12681	0.948301	10_Collinsella aerofaciens
fixed	PrevP:TreatmentDP5	0.0843202	0.523551	0.161054	110	0.872346	-0.953234	1.12187	10_Collinsella aerofaciens
fixed	PrevP:TreatmentSBI5	-0.0156447	0.523551	-0.0298819	110	0.976215	-1.0532	1.02191	10_Collinsella aerofaciens
fixed	(Intercept)	20.8656	0.528436	39.4856	25.9747	1.01128e-24	19.7793	21.9519	94_Senegalimassilia sp. (99.5%)
fixed	PrevP	-0.501546	0.862932	-0.581212	25.9747	0.566108	-2.27541	1.27232	94_Senegalimassilia sp. (99.5%)
fixed	TreatmentIN	-0.395589	0.23211	-1.70431	110	0.0911454	-0.855577	0.0643991	94_Senegalimassilia sp. (99.5%)
fixed	TreatmentDP2	0.30438	0.23211	1.31136	110	0.192468	-0.155608	0.764368	94_Senegalimassilia sp. (99.5%)
fixed	TreatmentSBI2	0.729801	0.23211	3.1442	110	0.00214156	0.269813	1.18979	94_Senegalimassilia sp. (99.5%)
fixed	TreatmentDP5	0.124038	0.23211	0.534394	110	0.594148	-0.33595	0.584027	94_Senegalimassilia sp. (99.5%)
fixed	TreatmentSBI5	1.09922	0.23211	4.73578	110	6.5512e-06	0.639235	1.55921	94_Senegalimassilia sp. (99.5%)
fixed	PrevP:TreatmentIN	0.00226009	0.379035	0.00596275	110	0.995253	-0.748898	0.753418	94_Senegalimassilia sp. (99.5%)
fixed	PrevP:TreatmentDP2	-0.524405	0.379035	-1.38353	110	0.169304	-1.27556	0.226752	94_Senegalimassilia sp. (99.5%)
fixed	PrevP:TreatmentSBI2	-0.253428	0.379035	-0.668614	110	0.505142	-1.00459	0.49773	94_Senegalimassilia sp. (99.5%)
fixed	PrevP:TreatmentDP5	-0.0549073	0.379035	-0.144861	110	0.885086	-0.806065	0.69625	94_Senegalimassilia sp. (99.5%)
fixed	PrevP:TreatmentSBI5	-0.347795	0.379035	-0.917581	110	0.360846	-1.09895	0.403363	94_Senegalimassilia sp. (99.5%)
fixed	(Intercept)	25.6974	0.634731	40.4854	25.59	9.91301e-25	24.3917	27.0031	11_Bacteroides thetaiotaomicron/faecis
fixed	PrevP	-1.68368	1.03651	-1.62437	25.59	0.116552	-3.81592	0.448564	11_Bacteroides thetaiotaomicron/faecis
fixed	TreatmentIN	1.07388	0.266359	4.0317	110	0.000102382	0.546019	1.60174	11_Bacteroides thetaiotaomicron/faecis
fixed	TreatmentDP2	0.161747	0.266359	0.607252	110	0.544935	-0.366114	0.689608	11_Bacteroides thetaiotaomicron/faecis
fixed	TreatmentSBI2	0.180254	0.266359	0.676735	110	0.499995	-0.347606	0.708115	11_Bacteroides thetaiotaomicron/faecis
fixed	TreatmentDP5	0.0409781	0.266359	0.153845	110	0.878014	-0.486883	0.568839	11_Bacteroides thetaiotaomicron/faecis
fixed	TreatmentSBI5	0.226487	0.266359	0.850306	110	0.397002	-0.301374	0.754348	11_Bacteroides thetaiotaomicron/faecis
fixed	PrevP:TreatmentIN	-0.543531	0.434962	-1.2496	110	0.214096	-1.40552	0.318462	11_Bacteroides thetaiotaomicron/faecis
fixed	PrevP:TreatmentDP2	0.134906	0.434962	0.310155	110	0.75703	-0.727088	0.996899	11_Bacteroides thetaiotaomicron/faecis
fixed	PrevP:TreatmentSBI2	0.478268	0.434962	1.09956	110	0.273923	-0.383725	1.34026	11_Bacteroides thetaiotaomicron/faecis
fixed	PrevP:TreatmentDP5	0.46842	0.434962	1.07692	110	0.283871	-0.393573	1.33041	11_Bacteroides thetaiotaomicron/faecis
fixed	PrevP:TreatmentSBI5	0.423433	0.434962	0.973492	110	0.332445	-0.438561	1.28543	11_Bacteroides thetaiotaomicron/faecis
fixed	(Intercept)	25.032	0.60893	41.1082	25.9156	3.97281e-25	23.7801	26.2839	16_Bacteroides xylanisolvens
fixed	PrevP	-1.83376	0.994379	-1.84413	25.9156	0.0766269	-3.87806	0.21054	16_Bacteroides xylanisolvens
fixed	TreatmentIN	0.784149	0.265685	2.95143	110	0.00386657	0.257625	1.31067	16_Bacteroides xylanisolvens
fixed	TreatmentDP2	-0.137856	0.265685	-0.518871	110	0.604893	-0.664381	0.388669	16_Bacteroides xylanisolvens
fixed	TreatmentSBI2	0.420346	0.265685	1.58213	110	0.116492	-0.106178	0.946871	16_Bacteroides xylanisolvens
fixed	TreatmentDP5	0.277007	0.265685	1.04261	110	0.299413	-0.249518	0.803531	16_Bacteroides xylanisolvens
fixed	TreatmentSBI5	0.506239	0.265685	1.90541	110	0.0593371	-0.0202856	1.03276	16_Bacteroides xylanisolvens
fixed	PrevP:TreatmentIN	-0.238404	0.433861	-0.549493	110	0.583781	-1.09822	0.621407	16_Bacteroides xylanisolvens
fixed	PrevP:TreatmentDP2	0.0572104	0.433861	0.131863	110	0.895333	-0.802601	0.917022	16_Bacteroides xylanisolvens
fixed	PrevP:TreatmentSBI2	0.353759	0.433861	0.815374	110	0.41662	-0.506052	1.21357	16_Bacteroides xylanisolvens
fixed	PrevP:TreatmentDP5	0.170821	0.433861	0.393723	110	0.694547	-0.68899	1.03063	16_Bacteroides xylanisolvens
fixed	PrevP:TreatmentSBI5	0.801728	0.433861	1.84789	110	0.0673048	-0.0580834	1.66154	16_Bacteroides xylanisolvens
fixed	(Intercept)	28.904	0.381442	75.7756	25.0468	4.13366e-31	28.1185	29.6895	1_Bacteroides vulgatus
fixed	PrevP	-1.62169	0.622892	-2.60348	25.0468	0.0152909	-2.90444	-0.338938	1_Bacteroides vulgatus
fixed	TreatmentIN	-0.594103	0.148582	-3.9985	110	0.000115747	-0.888557	-0.299649	1_Bacteroides vulgatus
fixed	TreatmentDP2	0.382762	0.148582	2.57611	110	0.0113176	0.088308	0.677215	1_Bacteroides vulgatus
fixed	TreatmentSBI2	0.686325	0.148582	4.61918	110	1.05222e-05	0.391871	0.980778	1_Bacteroides vulgatus
fixed	TreatmentDP5	0.848503	0.148582	5.71069	110	9.69249e-08	0.554049	1.14296	1_Bacteroides vulgatus
fixed	TreatmentSBI5	1.51752	0.148582	10.2134	110	1.26341e-17	1.22306	1.81197	1_Bacteroides vulgatus
fixed	PrevP:TreatmentIN	-0.28545	0.242633	-1.17647	110	0.241947	-0.766291	0.195391	1_Bacteroides vulgatus
fixed	PrevP:TreatmentDP2	0.172125	0.242633	0.709404	110	0.479575	-0.308716	0.652965	1_Bacteroides vulgatus
fixed	PrevP:TreatmentSBI2	0.20753	0.242633	0.855326	110	0.39423	-0.273311	0.688371	1_Bacteroides vulgatus
fixed	PrevP:TreatmentDP5	0.423933	0.242633	1.74722	110	0.0833898	-0.0569081	0.904774	1_Bacteroides vulgatus
fixed	PrevP:TreatmentSBI5	0.0184026	0.242633	0.0758456	110	0.93968	-0.462438	0.499243	1_Bacteroides vulgatus
fixed	(Intercept)	21.152	0.579795	36.4818	25.231	2.34926e-23	19.9584	22.3455	67_Alistipes putredinis
fixed	PrevP	1.18435	0.946802	1.2509	25.231	0.222447	-0.764718	3.13342	67_Alistipes putredinis
fixed	TreatmentIN	-0.221274	0.231971	-0.953888	110	0.342232	-0.680987	0.238438	67_Alistipes putredinis
fixed	TreatmentDP2	0.32825	0.231971	1.41504	110	0.15988	-0.131463	0.787962	67_Alistipes putredinis
fixed	TreatmentSBI2	0.405324	0.231971	1.7473	110	0.0833759	-0.0543889	0.865036	67_Alistipes putredinis
fixed	TreatmentDP5	-0.0217223	0.231971	-0.0936421	110	0.925564	-0.481435	0.43799	67_Alistipes putredinis
fixed	TreatmentSBI5	1.16918	0.231971	5.04022	110	1.84117e-06	0.709472	1.6289	67_Alistipes putredinis
fixed	PrevP:TreatmentIN	-0.321332	0.378807	-0.848272	110	0.398129	-1.07204	0.429376	67_Alistipes putredinis
fixed	PrevP:TreatmentDP2	-0.238913	0.378807	-0.630697	110	0.529547	-0.98962	0.511795	67_Alistipes putredinis
fixed	PrevP:TreatmentSBI2	0.233653	0.378807	0.616812	110	0.538633	-0.517054	0.98436	67_Alistipes putredinis
fixed	PrevP:TreatmentDP5	0.114212	0.378807	0.301505	110	0.763599	-0.636495	0.864919	67_Alistipes putredinis
fixed	PrevP:TreatmentSBI5	0.444013	0.378807	1.17213	110	0.243676	-0.306694	1.19472	67_Alistipes putredinis
fixed	(Intercept)	25.2256	0.444902	56.6993	24.6443	1.24629e-27	24.3086	26.1426	21_Parabacteroides merdae
fixed	PrevP	1.03768	0.726522	1.42828	24.6443	0.165763	-0.459719	2.53507	21_Parabacteroides merdae
fixed	TreatmentIN	-0.622292	0.162369	-3.83257	110	0.000211568	-0.944069	-0.300514	21_Parabacteroides merdae
fixed	TreatmentDP2	0.00103775	0.162369	0.0063913	110	0.994912	-0.32074	0.322815	21_Parabacteroides merdae
fixed	TreatmentSBI2	0.0824107	0.162369	0.507552	110	0.612784	-0.239367	0.404188	21_Parabacteroides merdae
fixed	TreatmentDP5	-0.0874485	0.162369	-0.538578	110	0.591266	-0.409226	0.234329	21_Parabacteroides merdae
fixed	TreatmentSBI5	0.228209	0.162369	1.40549	110	0.162693	-0.0935689	0.549986	21_Parabacteroides merdae
fixed	PrevP:TreatmentIN	-0.314718	0.265148	-1.18695	110	0.237803	-0.840179	0.210743	21_Parabacteroides merdae
fixed	PrevP:TreatmentDP2	-0.204203	0.265148	-0.770147	110	0.442864	-0.729663	0.321258	21_Parabacteroides merdae
fixed	PrevP:TreatmentSBI2	0.0021089	0.265148	0.00795366	110	0.993668	-0.523352	0.527569	21_Parabacteroides merdae
fixed	PrevP:TreatmentDP5	0.0162379	0.265148	0.0612409	110	0.951278	-0.509223	0.541698	21_Parabacteroides merdae
fixed	PrevP:TreatmentSBI5	-0.107115	0.265148	-0.403981	110	0.687011	-0.632575	0.418346	21_Parabacteroides merdae
fixed	(Intercept)	20.6123	0.925904	22.2618	27.1005	5.97767e-19	18.7128	22.5117	14_Holdemanella biformis
fixed	PrevP	1.36529	1.51199	0.902973	27.1005	0.374497	-1.73653	4.46711	14_Holdemanella biformis
fixed	TreatmentIN	1.45876	0.453866	3.21409	110	0.00171761	0.559309	2.35822	14_Holdemanella biformis
fixed	TreatmentDP2	0.120975	0.453866	0.266543	110	0.79032	-0.77848	1.02043	14_Holdemanella biformis
fixed	TreatmentSBI2	0.343401	0.453866	0.756613	110	0.450899	-0.556055	1.24286	14_Holdemanella biformis
fixed	TreatmentDP5	0.474974	0.453866	1.04651	110	0.297621	-0.424481	1.37443	14_Holdemanella biformis
fixed	TreatmentSBI5	0.707097	0.453866	1.55794	110	0.122119	-0.192358	1.60655	14_Holdemanella biformis
fixed	PrevP:TreatmentIN	1.43435	0.74116	1.93528	110	0.0555238	-0.0344566	2.90315	14_Holdemanella biformis
fixed	PrevP:TreatmentDP2	0.668773	0.74116	0.902334	110	0.368851	-0.800031	2.13758	14_Holdemanella biformis
fixed	PrevP:TreatmentSBI2	1.49905	0.74116	2.02258	110	0.045543	0.0302469	2.96786	14_Holdemanella biformis
fixed	PrevP:TreatmentDP5	1.78061	0.74116	2.40247	110	0.0179591	0.31181	3.24942	14_Holdemanella biformis
fixed	PrevP:TreatmentSBI5	2.05758	0.74116	2.77616	110	0.00646651	0.588776	3.52638	14_Holdemanella biformis
fixed	(Intercept)	25.1164	0.491249	51.1277	24.7442	1.29706e-26	24.1042	26.1287	17_Blautia massiliensis
fixed	PrevP	-0.344965	0.802207	-0.43002	24.7442	0.670903	-1.99801	1.30808	17_Blautia massiliensis
fixed	TreatmentIN	0.676303	0.18238	3.7082	110	0.000328823	0.314868	1.03774	17_Blautia massiliensis
fixed	TreatmentDP2	0.253466	0.18238	1.38977	110	0.167406	-0.107969	0.614901	17_Blautia massiliensis
fixed	TreatmentSBI2	0.232421	0.18238	1.27438	110	0.205215	-0.129014	0.593856	17_Blautia massiliensis
fixed	TreatmentDP5	0.268162	0.18238	1.47035	110	0.144322	-0.0932725	0.629597	17_Blautia massiliensis
fixed	TreatmentSBI5	0.358281	0.18238	1.96447	110	0.0519978	-0.00315427	0.719716	17_Blautia massiliensis
fixed	PrevP:TreatmentIN	0.154168	0.297826	0.517646	110	0.605745	-0.436052	0.744389	17_Blautia massiliensis
fixed	PrevP:TreatmentDP2	-0.0897441	0.297826	-0.301331	110	0.763731	-0.679965	0.500477	17_Blautia massiliensis
fixed	PrevP:TreatmentSBI2	0.139084	0.297826	0.466998	110	0.641425	-0.451137	0.729305	17_Blautia massiliensis
fixed	PrevP:TreatmentDP5	-0.0177029	0.297826	-0.0594404	110	0.952709	-0.607924	0.572518	17_Blautia massiliensis
fixed	PrevP:TreatmentSBI5	0.146002	0.297826	0.490227	110	0.62495	-0.444218	0.736223	17_Blautia massiliensis
fixed	(Intercept)	23.6566	0.656196	36.0511	24.5461	8.90371e-23	22.3039	25.0093	20_Ruminococcus faecis
fixed	PrevP	1.49624	1.07156	1.39631	24.5461	0.175121	-0.712762	3.70523	20_Ruminococcus faecis
fixed	TreatmentIN	0.936239	0.235327	3.97846	110	0.000124604	0.469876	1.4026	20_Ruminococcus faecis
fixed	TreatmentDP2	0.170199	0.235327	0.723245	110	0.471065	-0.296164	0.636562	20_Ruminococcus faecis
fixed	TreatmentSBI2	0.16802	0.235327	0.713986	110	0.476748	-0.298343	0.634383	20_Ruminococcus faecis
fixed	TreatmentDP5	0.104189	0.235327	0.442742	110	0.658822	-0.362174	0.570552	20_Ruminococcus faecis
fixed	TreatmentSBI5	0.100299	0.235327	0.42621	110	0.670788	-0.366064	0.566662	20_Ruminococcus faecis
fixed	PrevP:TreatmentIN	-0.356424	0.384287	-0.927494	110	0.355701	-1.11799	0.405143	20_Ruminococcus faecis
fixed	PrevP:TreatmentDP2	-0.183465	0.384287	-0.477415	110	0.634014	-0.945032	0.578103	20_Ruminococcus faecis
fixed	PrevP:TreatmentSBI2	-0.0567618	0.384287	-0.147707	110	0.882845	-0.818329	0.704806	20_Ruminococcus faecis
fixed	PrevP:TreatmentDP5	0.197521	0.384287	0.513994	110	0.608287	-0.564046	0.959089	20_Ruminococcus faecis
fixed	PrevP:TreatmentSBI5	0.150086	0.384287	0.390558	110	0.69688	-0.611481	0.911654	20_Ruminococcus faecis
fixed	(Intercept)	24.8608	0.371401	66.9379	26.0501	1.0972e-30	24.0975	25.6242	23_Lachnoclostridium edouardi
fixed	PrevP	0.263782	0.606495	0.434929	26.0501	0.667196	-0.98277	1.51034	23_Lachnoclostridium edouardi
fixed	TreatmentIN	-0.465988	0.164506	-2.83264	110	0.00549222	-0.792001	-0.139975	23_Lachnoclostridium edouardi
fixed	TreatmentDP2	0.471454	0.164506	2.86587	110	0.00498372	0.145441	0.797467	23_Lachnoclostridium edouardi
fixed	TreatmentSBI2	0.367964	0.164506	2.23677	110	0.0273179	0.0419504	0.693977	23_Lachnoclostridium edouardi
fixed	TreatmentDP5	0.876674	0.164506	5.32912	110	5.30216e-07	0.550661	1.20269	23_Lachnoclostridium edouardi
fixed	TreatmentSBI5	0.664708	0.164506	4.04062	110	9.90512e-05	0.338695	0.990721	23_Lachnoclostridium edouardi
fixed	PrevP:TreatmentIN	-0.00148312	0.268638	-0.00552089	110	0.995605	-0.53386	0.530894	23_Lachnoclostridium edouardi
fixed	PrevP:TreatmentDP2	-0.166815	0.268638	-0.620967	110	0.535906	-0.699192	0.365562	23_Lachnoclostridium edouardi
fixed	PrevP:TreatmentSBI2	-0.0772516	0.268638	-0.287568	110	0.774219	-0.609629	0.455126	23_Lachnoclostridium edouardi
fixed	PrevP:TreatmentDP5	0.133081	0.268638	0.495394	110	0.621311	-0.399296	0.665459	23_Lachnoclostridium edouardi
fixed	PrevP:TreatmentSBI5	-0.230066	0.268638	-0.856416	110	0.39363	-0.762443	0.302312	23_Lachnoclostridium edouardi
fixed	(Intercept)	22.7441	0.677225	33.5842	23.1893	3.59933e-21	21.3438	24.1444	27_Blautia faecis
fixed	PrevP	0.368738	1.1059	0.333427	23.1893	0.741808	-1.91797	2.65544	27_Blautia faecis
fixed	TreatmentIN	0.805504	0.169335	4.75687	110	6.00853e-06	0.469923	1.14109	27_Blautia faecis
fixed	TreatmentDP2	0.253624	0.169335	1.49777	110	0.137057	-0.0819573	0.589206	27_Blautia faecis
fixed	TreatmentSBI2	0.152767	0.169335	0.902159	110	0.368944	-0.182815	0.488349	27_Blautia faecis
fixed	TreatmentDP5	-0.0743191	0.169335	-0.438889	110	0.661603	-0.409901	0.261263	27_Blautia faecis
fixed	TreatmentSBI5	0.305258	0.169335	1.80269	110	0.0741747	-0.0303233	0.64084	27_Blautia faecis
fixed	PrevP:TreatmentIN	-0.02637	0.276523	-0.095363	110	0.9242	-0.574373	0.521633	27_Blautia faecis
fixed	PrevP:TreatmentDP2	-0.397154	0.276523	-1.43624	110	0.153771	-0.945157	0.150849	27_Blautia faecis
fixed	PrevP:TreatmentSBI2	0.161722	0.276523	0.584842	110	0.559852	-0.386281	0.709725	27_Blautia faecis
fixed	PrevP:TreatmentDP5	0.166712	0.276523	0.602887	110	0.547825	-0.381291	0.714715	27_Blautia faecis
fixed	PrevP:TreatmentSBI5	-0.105979	0.276523	-0.383257	110	0.702269	-0.653982	0.442024	27_Blautia faecis
fixed	(Intercept)	24.6604	0.336283	73.3325	44.2668	7.27637e-48	23.9828	25.3381	29_Dorea formicigenerans
fixed	PrevP	0.610086	0.549147	1.11097	44.2668	0.272579	-0.496458	1.71663	29_Dorea formicigenerans
fixed	TreatmentIN	-0.774767	0.289442	-2.67676	110	0.00857119	-1.34837	-0.201162	29_Dorea formicigenerans
fixed	TreatmentDP2	0.370936	0.289442	1.28156	110	0.202693	-0.202669	0.944541	29_Dorea formicigenerans
fixed	TreatmentSBI2	0.50727	0.289442	1.75258	110	0.0824603	-0.0663355	1.08087	29_Dorea formicigenerans
fixed	TreatmentDP5	0.417508	0.289442	1.44246	110	0.152014	-0.156097	0.991113	29_Dorea formicigenerans
fixed	TreatmentSBI5	0.597294	0.289442	2.06361	110	0.0414083	0.0236885	1.1709	29_Dorea formicigenerans
fixed	PrevP:TreatmentIN	-0.0987382	0.472656	-0.208901	110	0.834912	-1.03543	0.837955	29_Dorea formicigenerans
fixed	PrevP:TreatmentDP2	-0.0602749	0.472656	-0.127524	110	0.898759	-0.996968	0.876418	29_Dorea formicigenerans
fixed	PrevP:TreatmentSBI2	0.29187	0.472656	0.61751	110	0.538175	-0.644824	1.22856	29_Dorea formicigenerans
fixed	PrevP:TreatmentDP5	0.0984401	0.472656	0.20827	110	0.835403	-0.838253	1.03513	29_Dorea formicigenerans
fixed	PrevP:TreatmentSBI5	0.539121	0.472656	1.14062	110	0.256505	-0.397572	1.47581	29_Dorea formicigenerans
fixed	(Intercept)	24.2003	0.453953	53.3101	31.146	3.57956e-32	23.2746	25.1259	32_butyrate-producing bacterium SS3/4
fixed	PrevP	0.0559376	0.741302	0.0754585	31.146	0.940332	-1.45567	1.56755	32_butyrate-producing bacterium SS3/4
fixed	TreatmentIN	-0.430568	0.283676	-1.51782	110	0.131929	-0.992746	0.13161	32_butyrate-producing bacterium SS3/4
fixed	TreatmentDP2	0.445019	0.283676	1.56876	110	0.119576	-0.117159	1.0072	32_butyrate-producing bacterium SS3/4
fixed	TreatmentSBI2	0.620156	0.283676	2.18615	110	0.0309239	0.0579776	1.18233	32_butyrate-producing bacterium SS3/4
fixed	TreatmentDP5	1.11488	0.283676	3.93013	110	0.000148705	0.552703	1.67706	32_butyrate-producing bacterium SS3/4
fixed	TreatmentSBI5	0.686975	0.283676	2.42169	110	0.0170832	0.124796	1.24915	32_butyrate-producing bacterium SS3/4
fixed	PrevP:TreatmentIN	-0.241559	0.46324	-0.521455	110	0.603098	-1.15959	0.676474	32_butyrate-producing bacterium SS3/4
fixed	PrevP:TreatmentDP2	-0.013444	0.46324	-0.0290216	110	0.9769	-0.931477	0.904589	32_butyrate-producing bacterium SS3/4
fixed	PrevP:TreatmentSBI2	-0.163684	0.46324	-0.353346	110	0.724505	-1.08172	0.754349	32_butyrate-producing bacterium SS3/4
fixed	PrevP:TreatmentDP5	0.0560437	0.46324	0.120982	110	0.903926	-0.86199	0.974077	32_butyrate-producing bacterium SS3/4
fixed	PrevP:TreatmentSBI5	-0.138135	0.46324	-0.298194	110	0.766118	-1.05617	0.779898	32_butyrate-producing bacterium SS3/4
fixed	(Intercept)	23.5456	0.468756	50.2299	24.9754	1.30895e-26	22.5801	24.511	37_Anaerostipes hadrus
fixed	PrevP	-0.897918	0.765475	-1.17302	24.9754	0.251854	-2.47452	0.678686	37_Anaerostipes hadrus
fixed	TreatmentIN	0.716105	0.18062	3.96472	110	0.000131047	0.358159	1.07405	37_Anaerostipes hadrus
fixed	TreatmentDP2	0.212098	0.18062	1.17428	110	0.242819	-0.145848	0.570043	37_Anaerostipes hadrus
fixed	TreatmentSBI2	0.163538	0.18062	0.905429	110	0.367217	-0.194407	0.521484	37_Anaerostipes hadrus
fixed	TreatmentDP5	0.0855599	0.18062	0.473702	110	0.636651	-0.272386	0.443505	37_Anaerostipes hadrus
fixed	TreatmentSBI5	0.124293	0.18062	0.688147	110	0.492809	-0.233653	0.482238	37_Anaerostipes hadrus
fixed	PrevP:TreatmentIN	-0.190509	0.29495	-0.645901	110	0.519688	-0.775031	0.394014	37_Anaerostipes hadrus
fixed	PrevP:TreatmentDP2	-0.351052	0.29495	-1.19021	110	0.236528	-0.935574	0.233471	37_Anaerostipes hadrus
fixed	PrevP:TreatmentSBI2	0.00178784	0.29495	0.00606148	110	0.995175	-0.582735	0.58631	37_Anaerostipes hadrus
fixed	PrevP:TreatmentDP5	0.0696781	0.29495	0.236237	110	0.813688	-0.514844	0.654201	37_Anaerostipes hadrus
fixed	PrevP:TreatmentSBI5	0.199716	0.29495	0.677116	110	0.499754	-0.384807	0.784238	37_Anaerostipes hadrus
fixed	(Intercept)	22.4064	0.813299	27.55	25.9358	9.83931e-21	20.7344	24.0783	52_Anaerotignum lactatifermentans
fixed	PrevP	-0.168903	1.32811	-0.127175	25.9358	0.899783	-2.89921	2.5614	52_Anaerotignum lactatifermentans
fixed	TreatmentIN	-0.58151	0.355669	-1.63498	110	0.104913	-1.28636	0.123342	52_Anaerotignum lactatifermentans
fixed	TreatmentDP2	0.0555455	0.355669	0.156172	110	0.876184	-0.649306	0.760397	52_Anaerotignum lactatifermentans
fixed	TreatmentSBI2	0.299841	0.355669	0.843033	110	0.401039	-0.405011	1.00469	52_Anaerotignum lactatifermentans
fixed	TreatmentDP5	0.339909	0.355669	0.955689	110	0.341325	-0.364943	1.04476	52_Anaerotignum lactatifermentans
fixed	TreatmentSBI5	1.03524	0.355669	2.91068	110	0.00436624	0.330386	1.74009	52_Anaerotignum lactatifermentans
fixed	PrevP:TreatmentIN	-0.207184	0.580805	-0.356718	110	0.721986	-1.3582	0.943835	52_Anaerotignum lactatifermentans
fixed	PrevP:TreatmentDP2	0.282374	0.580805	0.486177	110	0.627809	-0.868645	1.43339	52_Anaerotignum lactatifermentans
fixed	PrevP:TreatmentSBI2	0.843843	0.580805	1.45289	110	0.149102	-0.307176	1.99486	52_Anaerotignum lactatifermentans
fixed	PrevP:TreatmentDP5	0.565602	0.580805	0.973826	110	0.33228	-0.585416	1.71662	52_Anaerotignum lactatifermentans
fixed	PrevP:TreatmentSBI5	0.366215	0.580805	0.63053	110	0.529656	-0.784804	1.51723	52_Anaerotignum lactatifermentans
fixed	(Intercept)	22.9361	0.498	46.0564	29.103	9.52025e-29	21.9177	23.9544	55_Lachnoclostridium sp.
fixed	PrevP	-0.217801	0.813231	-0.267821	29.103	0.790726	-1.88079	1.44519	55_Lachnoclostridium sp.
fixed	TreatmentIN	-0.845825	0.280913	-3.01099	110	0.00323043	-1.40253	-0.289121	55_Lachnoclostridium sp.
fixed	TreatmentDP2	0.382636	0.280913	1.36212	110	0.175943	-0.174067	0.93934	55_Lachnoclostridium sp.
fixed	TreatmentSBI2	0.729048	0.280913	2.59528	110	0.0107401	0.172345	1.28575	55_Lachnoclostridium sp.
fixed	TreatmentDP5	0.698817	0.280913	2.48766	110	0.0143589	0.142113	1.25552	55_Lachnoclostridium sp.
fixed	TreatmentSBI5	0.998114	0.280913	3.55311	110	0.000562096	0.441411	1.55482	55_Lachnoclostridium sp.
fixed	PrevP:TreatmentIN	0.144166	0.458729	0.314273	110	0.753909	-0.764927	1.05326	55_Lachnoclostridium sp.
fixed	PrevP:TreatmentDP2	-0.084145	0.458729	-0.183431	110	0.854798	-0.993238	0.824948	55_Lachnoclostridium sp.
fixed	PrevP:TreatmentSBI2	-0.0526326	0.458729	-0.114736	110	0.908864	-0.961725	0.85646	55_Lachnoclostridium sp.
fixed	PrevP:TreatmentDP5	-0.138106	0.458729	-0.301062	110	0.763936	-1.0472	0.770987	55_Lachnoclostridium sp.
fixed	PrevP:TreatmentSBI5	-0.250127	0.458729	-0.545262	110	0.586677	-1.15922	0.658965	55_Lachnoclostridium sp.
fixed	(Intercept)	21.4791	0.5387	39.8721	24.8496	4.78579e-24	20.3693	22.5889	63_Eubacterium eligens
fixed	PrevP	-0.262701	0.879693	-0.298628	24.8496	0.767707	-2.07502	1.54962	63_Eubacterium eligens
fixed	TreatmentIN	-0.309288	0.203495	-1.51988	110	0.131411	-0.712569	0.0939918	63_Eubacterium eligens
fixed	TreatmentDP2	0.156283	0.203495	0.767992	110	0.444137	-0.246997	0.559563	63_Eubacterium eligens
fixed	TreatmentSBI2	0.0329711	0.203495	0.162024	110	0.871584	-0.370309	0.436251	63_Eubacterium eligens
fixed	TreatmentDP5	-0.0932335	0.203495	-0.45816	110	0.647741	-0.496514	0.310047	63_Eubacterium eligens
fixed	TreatmentSBI5	0.157412	0.203495	0.773542	110	0.440861	-0.245868	0.560692	63_Eubacterium eligens
fixed	PrevP:TreatmentIN	-0.34835	0.332307	-1.04828	110	0.296808	-1.0069	0.310204	63_Eubacterium eligens
fixed	PrevP:TreatmentDP2	0.0567428	0.332307	0.170754	110	0.864731	-0.601811	0.715297	63_Eubacterium eligens
fixed	PrevP:TreatmentSBI2	0.0413121	0.332307	0.124319	110	0.901289	-0.617242	0.699866	63_Eubacterium eligens
fixed	PrevP:TreatmentDP5	0.390031	0.332307	1.17371	110	0.243047	-0.268523	1.04858	63_Eubacterium eligens
fixed	PrevP:TreatmentSBI5	0.209671	0.332307	0.630957	110	0.529378	-0.448883	0.868225	63_Eubacterium eligens
fixed	(Intercept)	26.1766	0.444614	58.8748	24.3083	9.72242e-28	25.2595	27.0936	6_Blautia obeum/wexlerae
fixed	PrevP	0.00543632	0.726051	0.00748751	24.3083	0.994087	-1.49205	1.50293	6_Blautia obeum/wexlerae
fixed	TreatmentIN	0.869311	0.15234	5.7064	110	9.88264e-08	0.56741	1.17121	6_Blautia obeum/wexlerae
fixed	TreatmentDP2	0.169058	0.15234	1.10974	110	0.269529	-0.132843	0.47096	6_Blautia obeum/wexlerae
fixed	TreatmentSBI2	0.170901	0.15234	1.12184	110	0.264374	-0.131001	0.472802	6_Blautia obeum/wexlerae
fixed	TreatmentDP5	0.00983662	0.15234	0.0645703	110	0.948633	-0.292065	0.311738	6_Blautia obeum/wexlerae
fixed	TreatmentSBI5	0.122394	0.15234	0.803426	110	0.423461	-0.179508	0.424295	6_Blautia obeum/wexlerae
fixed	PrevP:TreatmentIN	-0.281227	0.24877	-1.13047	110	0.260737	-0.77423	0.211776	6_Blautia obeum/wexlerae
fixed	PrevP:TreatmentDP2	-0.0816143	0.24877	-0.328072	110	0.743481	-0.574617	0.411389	6_Blautia obeum/wexlerae
fixed	PrevP:TreatmentSBI2	0.0590284	0.24877	0.237281	110	0.81288	-0.433975	0.552032	6_Blautia obeum/wexlerae
fixed	PrevP:TreatmentDP5	0.154967	0.24877	0.622935	110	0.534617	-0.338036	0.647971	6_Blautia obeum/wexlerae
fixed	PrevP:TreatmentSBI5	0.136654	0.24877	0.549317	110	0.583901	-0.35635	0.629657	6_Blautia obeum/wexlerae
fixed	(Intercept)	21.5878	0.678993	31.7938	23.2113	1.21059e-20	20.1839	22.9917	72_Lachnoclostridium sp.
fixed	PrevP	0.213968	1.10879	0.192974	23.2113	0.848658	-2.07859	2.50652	72_Lachnoclostridium sp.
fixed	TreatmentIN	-0.604807	0.171286	-3.53098	110	0.000606015	-0.944255	-0.265359	72_Lachnoclostridium sp.
fixed	TreatmentDP2	0.172748	0.171286	1.00854	110	0.315409	-0.1667	0.512196	72_Lachnoclostridium sp.
fixed	TreatmentSBI2	0.0768326	0.171286	0.448564	110	0.654628	-0.262615	0.416281	72_Lachnoclostridium sp.
fixed	TreatmentDP5	0.156654	0.171286	0.91458	110	0.362413	-0.182794	0.496102	72_Lachnoclostridium sp.
fixed	TreatmentSBI5	0.0982484	0.171286	0.573594	110	0.567414	-0.2412	0.437696	72_Lachnoclostridium sp.
fixed	PrevP:TreatmentIN	-0.046731	0.279708	-0.167071	110	0.867621	-0.601047	0.507585	72_Lachnoclostridium sp.
fixed	PrevP:TreatmentDP2	-0.0358173	0.279708	-0.128052	110	0.898341	-0.590134	0.518499	72_Lachnoclostridium sp.
fixed	PrevP:TreatmentSBI2	0.170235	0.279708	0.608615	110	0.544034	-0.384082	0.724551	72_Lachnoclostridium sp.
fixed	PrevP:TreatmentDP5	0.16113	0.279708	0.576065	110	0.565748	-0.393186	0.715447	72_Lachnoclostridium sp.
fixed	PrevP:TreatmentSBI5	0.312159	0.279708	1.11602	110	0.266847	-0.242157	0.866476	72_Lachnoclostridium sp.
fixed	(Intercept)	22.4149	0.407857	54.9577	28.5276	1.70964e-30	21.5801	23.2497	75_Ruminococcus sp. 653
fixed	PrevP	-0.759972	0.666028	-1.14105	28.5276	0.263337	-2.12313	0.603189	75_Ruminococcus sp. 653
fixed	TreatmentIN	-0.606294	0.222112	-2.72968	110	0.00738399	-1.04647	-0.16612	75_Ruminococcus sp. 653
fixed	TreatmentDP2	0.312438	0.222112	1.40667	110	0.162344	-0.127735	0.752612	75_Ruminococcus sp. 653
fixed	TreatmentSBI2	0.410224	0.222112	1.84692	110	0.0674461	-0.0299502	0.850398	75_Ruminococcus sp. 653
fixed	TreatmentDP5	0.0681293	0.222112	0.306734	110	0.759626	-0.372045	0.508303	75_Ruminococcus sp. 653
fixed	TreatmentSBI5	1.02756	0.222112	4.6263	110	1.02243e-05	0.587382	1.46773	75_Ruminococcus sp. 653
fixed	PrevP:TreatmentIN	-0.0455054	0.362707	-0.12546	110	0.900388	-0.764306	0.673295	75_Ruminococcus sp. 653
fixed	PrevP:TreatmentDP2	-0.163425	0.362707	-0.45057	110	0.653186	-0.882226	0.555376	75_Ruminococcus sp. 653
fixed	PrevP:TreatmentSBI2	0.199938	0.362707	0.551237	110	0.582589	-0.518863	0.918739	75_Ruminococcus sp. 653
fixed	PrevP:TreatmentDP5	0.111342	0.362707	0.306976	110	0.759442	-0.607459	0.830143	75_Ruminococcus sp. 653
fixed	PrevP:TreatmentSBI5	-0.140937	0.362707	-0.388569	110	0.698346	-0.859738	0.577864	75_Ruminococcus sp. 653
fixed	(Intercept)	21.2801	0.546236	38.9577	23.3315	9.68784e-23	20.151	22.4092	79_Clostridium symbiosum
fixed	PrevP	-2.11165	0.891999	-2.36732	23.3315	0.026577	-3.95544	-0.267856	79_Clostridium symbiosum
fixed	TreatmentIN	-0.234599	0.144207	-1.62682	110	0.106636	-0.520383	0.0511851	79_Clostridium symbiosum
fixed	TreatmentDP2	0.286654	0.144207	1.9878	110	0.0493185	0.000870179	0.572438	79_Clostridium symbiosum
fixed	TreatmentSBI2	0.255571	0.144207	1.77225	110	0.0791211	-0.0302131	0.541355	79_Clostridium symbiosum
fixed	TreatmentDP5	0.105028	0.144207	0.728314	110	0.467969	-0.180756	0.390812	79_Clostridium symbiosum
fixed	TreatmentSBI5	0.208796	0.144207	1.44789	110	0.150491	-0.076988	0.49458	79_Clostridium symbiosum
fixed	PrevP:TreatmentIN	0.200757	0.235489	0.85251	110	0.395783	-0.265927	0.66744	79_Clostridium symbiosum
fixed	PrevP:TreatmentDP2	-0.101214	0.235489	-0.429804	110	0.668179	-0.567898	0.36547	79_Clostridium symbiosum
fixed	PrevP:TreatmentSBI2	-0.0481794	0.235489	-0.204593	110	0.838268	-0.514863	0.418504	79_Clostridium symbiosum
fixed	PrevP:TreatmentDP5	0.217833	0.235489	0.925023	110	0.356979	-0.248851	0.684516	79_Clostridium symbiosum
fixed	PrevP:TreatmentSBI5	-0.0732827	0.235489	-0.311194	110	0.756242	-0.539966	0.393401	79_Clostridium symbiosum
fixed	(Intercept)	22.2563	0.39053	56.9901	27.3503	5.7602e-30	21.4555	23.0572	89_Enterocloster aldensis (99.8%)
fixed	PrevP	-2.08239	0.637733	-3.26529	27.3503	0.00293928	-3.39012	-0.77465	89_Enterocloster aldensis (99.8%)
fixed	TreatmentIN	0.724436	0.19543	3.70688	110	0.000330355	0.337139	1.11173	89_Enterocloster aldensis (99.8%)
fixed	TreatmentDP2	0.333705	0.19543	1.70754	110	0.0905426	-0.0535918	0.721002	89_Enterocloster aldensis (99.8%)
fixed	TreatmentSBI2	0.46548	0.19543	2.38182	110	0.0189443	0.0781831	0.852777	89_Enterocloster aldensis (99.8%)
fixed	TreatmentDP5	0.358756	0.19543	1.83573	110	0.0690994	-0.0285406	0.746053	89_Enterocloster aldensis (99.8%)
fixed	TreatmentSBI5	0.575554	0.19543	2.94506	110	0.00394102	0.188257	0.962851	89_Enterocloster aldensis (99.8%)
fixed	PrevP:TreatmentIN	-0.347209	0.319136	-1.08796	110	0.278989	-0.979662	0.285244	89_Enterocloster aldensis (99.8%)
fixed	PrevP:TreatmentDP2	-0.0355804	0.319136	-0.11149	110	0.911431	-0.668033	0.596873	89_Enterocloster aldensis (99.8%)
fixed	PrevP:TreatmentSBI2	-0.245137	0.319136	-0.768128	110	0.444057	-0.877591	0.387316	89_Enterocloster aldensis (99.8%)
fixed	PrevP:TreatmentDP5	0.391922	0.319136	1.22807	110	0.222041	-0.240531	1.02438	89_Enterocloster aldensis (99.8%)
fixed	PrevP:TreatmentSBI5	-0.31503	0.319136	-0.987133	110	0.325744	-0.947483	0.317423	89_Enterocloster aldensis (99.8%)
fixed	(Intercept)	25.6747	0.414074	62.0051	24.2561	3.09774e-28	24.8206	26.5288	25_Hominilimicola fabiformis
fixed	PrevP	0.0912686	0.67618	0.134977	24.2561	0.893744	-1.30352	1.48606	25_Hominilimicola fabiformis
fixed	TreatmentIN	-0.717443	0.140368	-5.11115	110	1.36105e-06	-0.995619	-0.439266	25_Hominilimicola fabiformis
fixed	TreatmentDP2	0.0235382	0.140368	0.167689	110	0.867136	-0.254638	0.301715	25_Hominilimicola fabiformis
fixed	TreatmentSBI2	-0.198951	0.140368	-1.41735	110	0.159207	-0.477127	0.0792259	25_Hominilimicola fabiformis
fixed	TreatmentDP5	-0.200807	0.140368	-1.43057	110	0.155387	-0.478983	0.0773696	25_Hominilimicola fabiformis
fixed	TreatmentSBI5	-0.000614566	0.140368	-0.00437824	110	0.996515	-0.278791	0.277562	25_Hominilimicola fabiformis
fixed	PrevP:TreatmentIN	0.0674797	0.22922	0.294388	110	0.769016	-0.386781	0.52174	25_Hominilimicola fabiformis
fixed	PrevP:TreatmentDP2	-0.0179197	0.22922	-0.0781768	110	0.937829	-0.47218	0.436341	25_Hominilimicola fabiformis
fixed	PrevP:TreatmentSBI2	0.0227562	0.22922	0.0992765	110	0.921099	-0.431504	0.477017	25_Hominilimicola fabiformis
fixed	PrevP:TreatmentDP5	0.295028	0.22922	1.2871	110	0.200762	-0.159232	0.749289	25_Hominilimicola fabiformis
fixed	PrevP:TreatmentSBI5	0.0480314	0.22922	0.209543	110	0.834412	-0.406229	0.502292	25_Hominilimicola fabiformis
fixed	(Intercept)	22.337	0.296389	75.3637	29.5658	2.36199e-35	21.7313	22.9426	95_Hominilimicola fabiformis (99.8%)
fixed	PrevP	-0.00591277	0.484001	-0.0122164	29.5658	0.990335	-0.994983	0.983158	95_Hominilimicola fabiformis (99.8%)
fixed	TreatmentIN	-0.756876	0.171589	-4.41099	110	2.40879e-05	-1.09692	-0.416828	95_Hominilimicola fabiformis (99.8%)
fixed	TreatmentDP2	0.10823	0.171589	0.630751	110	0.529512	-0.231819	0.448278	95_Hominilimicola fabiformis (99.8%)
fixed	TreatmentSBI2	-0.149672	0.171589	-0.87227	110	0.384961	-0.48972	0.190377	95_Hominilimicola fabiformis (99.8%)
fixed	TreatmentDP5	-0.303482	0.171589	-1.76866	110	0.0797227	-0.64353	0.0365666	95_Hominilimicola fabiformis (99.8%)
fixed	TreatmentSBI5	-0.0343609	0.171589	-0.200252	110	0.841654	-0.374409	0.305688	95_Hominilimicola fabiformis (99.8%)
fixed	PrevP:TreatmentIN	-0.0908684	0.280203	-0.324295	110	0.746331	-0.646165	0.464428	95_Hominilimicola fabiformis (99.8%)
fixed	PrevP:TreatmentDP2	-0.220486	0.280203	-0.786879	110	0.433045	-0.775783	0.334811	95_Hominilimicola fabiformis (99.8%)
fixed	PrevP:TreatmentSBI2	-0.182717	0.280203	-0.652087	110	0.515705	-0.738014	0.37258	95_Hominilimicola fabiformis (99.8%)
fixed	PrevP:TreatmentDP5	0.270937	0.280203	0.96693	110	0.3357	-0.28436	0.826234	95_Hominilimicola fabiformis (99.8%)
fixed	PrevP:TreatmentSBI5	-0.269234	0.280203	-0.960852	110	0.338734	-0.824531	0.286063	95_Hominilimicola fabiformis (99.8%)
fixed	(Intercept)	20.1845	0.525076	38.4412	23.9384	4.97367e-23	19.1007	21.2684	107_Intestinimonas butyriciproducens (96.8%)
fixed	PrevP	1.56713	0.857445	1.82768	23.9384	0.0800898	-0.202786	3.33705	107_Intestinimonas butyriciproducens (96.8%)
fixed	TreatmentIN	-0.337826	0.165756	-2.03809	110	0.0439403	-0.666316	-0.00933552	107_Intestinimonas butyriciproducens (96.8%)
fixed	TreatmentDP2	0.154303	0.165756	0.930905	110	0.353941	-0.174187	0.482793	107_Intestinimonas butyriciproducens (96.8%)
fixed	TreatmentSBI2	0.0777904	0.165756	0.469306	110	0.63978	-0.2507	0.40628	107_Intestinimonas butyriciproducens (96.8%)
fixed	TreatmentDP5	0.091829	0.165756	0.554	110	0.580703	-0.236661	0.420319	107_Intestinimonas butyriciproducens (96.8%)
fixed	TreatmentSBI5	0.148813	0.165756	0.897784	110	0.371261	-0.179677	0.477303	107_Intestinimonas butyriciproducens (96.8%)
fixed	PrevP:TreatmentIN	-0.244552	0.270679	-0.903478	110	0.368246	-0.780974	0.291869	107_Intestinimonas butyriciproducens (96.8%)
fixed	PrevP:TreatmentDP2	0.157566	0.270679	0.582113	110	0.561682	-0.378856	0.693988	107_Intestinimonas butyriciproducens (96.8%)
fixed	PrevP:TreatmentSBI2	0.261351	0.270679	0.965541	110	0.336392	-0.27507	0.797773	107_Intestinimonas butyriciproducens (96.8%)
fixed	PrevP:TreatmentDP5	0.399503	0.270679	1.47593	110	0.142819	-0.136919	0.935925	107_Intestinimonas butyriciproducens (96.8%)
fixed	PrevP:TreatmentSBI5	0.591868	0.270679	2.18661	110	0.0308893	0.0554461	1.12829	107_Intestinimonas butyriciproducens (96.8%)
fixed	(Intercept)	24.5182	0.735781	33.3227	23.2858	3.72935e-21	22.9971	26.0392	24_Oscillospiraceae bacterium
fixed	PrevP	0.69977	1.20152	0.582401	23.2858	0.565894	-1.78409	3.18363	24_Oscillospiraceae bacterium
fixed	TreatmentIN	-0.684343	0.191016	-3.58265	110	0.000508128	-1.06289	-0.305795	24_Oscillospiraceae bacterium
fixed	TreatmentDP2	0.275228	0.191016	1.44087	110	0.152463	-0.10332	0.653777	24_Oscillospiraceae bacterium
fixed	TreatmentSBI2	0.252281	0.191016	1.32073	110	0.189331	-0.126267	0.630829	24_Oscillospiraceae bacterium
fixed	TreatmentDP5	0.183972	0.191016	0.963123	110	0.337598	-0.194577	0.56252	24_Oscillospiraceae bacterium
fixed	TreatmentSBI5	0.518705	0.191016	2.71551	110	0.00768624	0.140157	0.897254	24_Oscillospiraceae bacterium
fixed	PrevP:TreatmentIN	0.0777047	0.311927	0.249112	110	0.803739	-0.540462	0.695872	24_Oscillospiraceae bacterium
fixed	PrevP:TreatmentDP2	-0.139475	0.311927	-0.447138	110	0.655655	-0.757641	0.478692	24_Oscillospiraceae bacterium
fixed	PrevP:TreatmentSBI2	-0.128698	0.311927	-0.41259	110	0.68071	-0.746865	0.489469	24_Oscillospiraceae bacterium
fixed	PrevP:TreatmentDP5	0.163819	0.311927	0.525182	110	0.600514	-0.454348	0.781986	24_Oscillospiraceae bacterium
fixed	PrevP:TreatmentSBI5	-0.339982	0.311927	-1.08994	110	0.278121	-0.958149	0.278185	24_Oscillospiraceae bacterium
fixed	(Intercept)	21.4634	0.57588	37.2707	23.6875	1.52819e-22	20.274	22.6528	98_Evtepia gabavorous
fixed	PrevP	-1.20546	0.940407	-1.28185	23.6875	0.212299	-3.14773	0.736797	98_Evtepia gabavorous
fixed	TreatmentIN	-0.419103	0.17025	-2.4617	110	0.0153811	-0.756498	-0.0817083	98_Evtepia gabavorous
fixed	TreatmentDP2	0.344862	0.17025	2.02562	110	0.0452243	0.00746664	0.682257	98_Evtepia gabavorous
fixed	TreatmentSBI2	0.410219	0.17025	2.40951	110	0.0176338	0.0728235	0.747614	98_Evtepia gabavorous
fixed	TreatmentDP5	0.417021	0.17025	2.44947	110	0.0158847	0.079626	0.754416	98_Evtepia gabavorous
fixed	TreatmentSBI5	0.842155	0.17025	4.94659	110	2.73345e-06	0.50476	1.17955	98_Evtepia gabavorous
fixed	PrevP:TreatmentIN	-0.0819663	0.278017	-0.294825	110	0.768683	-0.63293	0.468997	98_Evtepia gabavorous
fixed	PrevP:TreatmentDP2	-0.445767	0.278017	-1.60338	110	0.111718	-0.996731	0.105196	98_Evtepia gabavorous
fixed	PrevP:TreatmentSBI2	-0.457027	0.278017	-1.64388	110	0.103056	-1.00799	0.093937	98_Evtepia gabavorous
fixed	PrevP:TreatmentDP5	-0.493557	0.278017	-1.77528	110	0.0786176	-1.04452	0.0574068	98_Evtepia gabavorous
fixed	PrevP:TreatmentSBI5	-0.698296	0.278017	-2.51171	110	0.013467	-1.24926	-0.147333	98_Evtepia gabavorous
fixed	(Intercept)	20.9297	0.511599	40.9103	26.6712	1.33064e-25	19.8794	21.98	99_Oscillospiraceae bacterium
fixed	PrevP	0.718066	0.835438	0.859507	26.6712	0.39772	-0.997102	2.43323	99_Oscillospiraceae bacterium
fixed	TreatmentIN	-0.682168	0.241349	-2.82648	110	0.00559164	-1.16047	-0.20387	99_Oscillospiraceae bacterium
fixed	TreatmentDP2	0.209937	0.241349	0.869849	110	0.386277	-0.26836	0.688235	99_Oscillospiraceae bacterium
fixed	TreatmentSBI2	0.231271	0.241349	0.958241	110	0.340042	-0.247027	0.709569	99_Oscillospiraceae bacterium
fixed	TreatmentDP5	0.248758	0.241349	1.0307	110	0.304944	-0.22954	0.727056	99_Oscillospiraceae bacterium
fixed	TreatmentSBI5	0.311162	0.241349	1.28926	110	0.200013	-0.167136	0.78946	99_Oscillospiraceae bacterium
fixed	PrevP:TreatmentIN	-0.486927	0.394122	-1.23547	110	0.219286	-1.26798	0.29413	99_Oscillospiraceae bacterium
fixed	PrevP:TreatmentDP2	0.188123	0.394122	0.477323	110	0.634079	-0.592934	0.969181	99_Oscillospiraceae bacterium
fixed	PrevP:TreatmentSBI2	0.188771	0.394122	0.478966	110	0.632913	-0.592286	0.969828	99_Oscillospiraceae bacterium
fixed	PrevP:TreatmentDP5	0.720278	0.394122	1.82755	110	0.0703275	-0.0607789	1.50134	99_Oscillospiraceae bacterium
fixed	PrevP:TreatmentSBI5	-0.0261528	0.394122	-0.066357	110	0.947214	-0.80721	0.754904	99_Oscillospiraceae bacterium
fixed	(Intercept)	25.341	0.541961	46.758	25.413	3.55644e-26	24.2257	26.4563	5_Faecalibacterium prausnitzii
fixed	PrevP	0.966259	0.885019	1.0918	25.413	0.285166	-0.854971	2.78749	5_Faecalibacterium prausnitzii
fixed	TreatmentIN	0.911228	0.222294	4.09919	110	7.96226e-05	0.470692	1.35176	5_Faecalibacterium prausnitzii
fixed	TreatmentDP2	0.114507	0.222294	0.515115	110	0.607506	-0.326028	0.555042	5_Faecalibacterium prausnitzii
fixed	TreatmentSBI2	-0.125604	0.222294	-0.565034	110	0.573201	-0.566139	0.314931	5_Faecalibacterium prausnitzii
fixed	TreatmentDP5	-0.303242	0.222294	-1.36415	110	0.175306	-0.743778	0.137293	5_Faecalibacterium prausnitzii
fixed	TreatmentSBI5	0.0511221	0.222294	0.229975	110	0.818538	-0.389413	0.491657	5_Faecalibacterium prausnitzii
fixed	PrevP:TreatmentIN	-0.788461	0.363005	-2.17204	110	0.0319998	-1.50785	-0.0690702	5_Faecalibacterium prausnitzii
fixed	PrevP:TreatmentDP2	-0.161811	0.363005	-0.445753	110	0.656652	-0.881202	0.557581	5_Faecalibacterium prausnitzii
fixed	PrevP:TreatmentSBI2	0.0810196	0.363005	0.223191	110	0.823801	-0.638372	0.800411	5_Faecalibacterium prausnitzii
fixed	PrevP:TreatmentDP5	0.0403868	0.363005	0.111257	110	0.911615	-0.679004	0.759778	5_Faecalibacterium prausnitzii
fixed	PrevP:TreatmentSBI5	-0.203054	0.363005	-0.559369	110	0.577047	-0.922445	0.516337	5_Faecalibacterium prausnitzii
fixed	(Intercept)	20.6942	0.489918	42.2403	24.4115	2.42445e-24	19.684	21.7045	68_Ruminococcus bicirculans
fixed	PrevP	-0.131786	0.800032	-0.164725	24.4115	0.870516	-1.7815	1.51793	68_Ruminococcus bicirculans
fixed	TreatmentIN	-0.410799	0.171317	-2.39789	110	0.0181736	-0.750309	-0.0712893	68_Ruminococcus bicirculans
fixed	TreatmentDP2	0.0702549	0.171317	0.410088	110	0.682539	-0.269255	0.409765	68_Ruminococcus bicirculans
fixed	TreatmentSBI2	-0.162506	0.171317	-0.948569	110	0.344919	-0.502016	0.177004	68_Ruminococcus bicirculans
fixed	TreatmentDP5	-0.1806	0.171317	-1.05419	110	0.294107	-0.52011	0.15891	68_Ruminococcus bicirculans
fixed	TreatmentSBI5	-0.38776	0.171317	-2.26341	110	0.0255729	-0.727269	-0.0482499	68_Ruminococcus bicirculans
fixed	PrevP:TreatmentIN	0.0703459	0.279759	0.251452	110	0.801934	-0.484071	0.624763	68_Ruminococcus bicirculans
fixed	PrevP:TreatmentDP2	0.0264884	0.279759	0.094683	110	0.924739	-0.527929	0.580906	68_Ruminococcus bicirculans
fixed	PrevP:TreatmentSBI2	0.134135	0.279759	0.479465	110	0.63256	-0.420282	0.688552	68_Ruminococcus bicirculans
fixed	PrevP:TreatmentDP5	0.149014	0.279759	0.532651	110	0.59535	-0.405403	0.703431	68_Ruminococcus bicirculans
fixed	PrevP:TreatmentSBI5	0.145776	0.279759	0.521078	110	0.60336	-0.408641	0.700194	68_Ruminococcus bicirculans
fixed	(Intercept)	27.0668	0.501274	53.9961	24.6741	3.88692e-27	26.0337	28.0999	4_Escherichia coli
fixed	PrevP	-0.643131	0.818576	-0.78567	24.6741	0.439541	-2.33015	1.04389	4_Escherichia coli
fixed	TreatmentIN	-0.435992	0.183894	-2.37088	110	0.0194853	-0.800427	-0.0715569	4_Escherichia coli
fixed	TreatmentDP2	0.397172	0.183894	2.15979	110	0.0329603	0.0327373	0.761608	4_Escherichia coli
fixed	TreatmentSBI2	0.652255	0.183894	3.5469	110	0.000574105	0.28782	1.01669	4_Escherichia coli
fixed	TreatmentDP5	0.825491	0.183894	4.48894	110	1.77135e-05	0.461055	1.18993	4_Escherichia coli
fixed	TreatmentSBI5	1.04059	0.183894	5.65863	110	1.22643e-07	0.676154	1.40502	4_Escherichia coli
fixed	PrevP:TreatmentIN	-0.454606	0.300298	-1.51385	110	0.132932	-1.04973	0.140514	4_Escherichia coli
fixed	PrevP:TreatmentDP2	-0.184954	0.300298	-0.615901	110	0.539232	-0.780074	0.410166	4_Escherichia coli
fixed	PrevP:TreatmentSBI2	-0.108339	0.300298	-0.360772	110	0.718962	-0.703459	0.486781	4_Escherichia coli
fixed	PrevP:TreatmentDP5	0.109185	0.300298	0.363589	110	0.716863	-0.485935	0.704305	4_Escherichia coli
fixed	PrevP:TreatmentSBI5	-0.114421	0.300298	-0.381023	110	0.703921	-0.709541	0.4807	4_Escherichia coli
fixed	(Intercept)	22.1306	0.839893	26.3493	23.0586	1.02395e-18	20.3934	23.8678	44_Akkermansia muciniphila
fixed	PrevP	-0.053023	1.37154	-0.0386595	23.0586	0.969495	-2.88987	2.78382	44_Akkermansia muciniphila
fixed	TreatmentIN	-0.753809	0.19853	-3.79696	110	0.000240283	-1.14725	-0.36037	44_Akkermansia muciniphila
fixed	TreatmentDP2	0.157253	0.19853	0.792088	110	0.430014	-0.236186	0.550692	44_Akkermansia muciniphila
fixed	TreatmentSBI2	0.0644398	0.19853	0.324585	110	0.746111	-0.328999	0.457879	44_Akkermansia muciniphila
fixed	TreatmentDP5	0.257715	0.19853	1.29812	110	0.196962	-0.135724	0.651154	44_Akkermansia muciniphila
fixed	TreatmentSBI5	-0.242919	0.19853	-1.22359	110	0.223722	-0.636358	0.15052	44_Akkermansia muciniphila
fixed	PrevP:TreatmentIN	0.180123	0.324198	0.555596	110	0.579615	-0.462361	0.822607	44_Akkermansia muciniphila
fixed	PrevP:TreatmentDP2	-0.0767455	0.324198	-0.236724	110	0.813311	-0.719229	0.565738	44_Akkermansia muciniphila
fixed	PrevP:TreatmentSBI2	-0.267188	0.324198	-0.824152	110	0.411637	-0.909672	0.375295	44_Akkermansia muciniphila
fixed	PrevP:TreatmentDP5	-0.244745	0.324198	-0.754925	110	0.451907	-0.887229	0.397739	44_Akkermansia muciniphila
fixed	PrevP:TreatmentSBI5	0.299345	0.324198	0.92334	110	0.357851	-0.343139	0.941828	44_Akkermansia muciniphila
fixed	(Intercept)	25.4414	0.60872	41.7949	24.7674	1.7303e-24	24.1871	26.6957	8_Parabacteroides distasonis
fixed	PrevP	-0.658508	0.994036	-0.662459	24.7674	0.513795	-2.70674	1.38972	8_Parabacteroides distasonis
fixed	TreatmentIN	-0.0593446	0.22687	-0.261579	110	0.794135	-0.508948	0.390259	8_Parabacteroides distasonis
fixed	TreatmentDP2	0.21608	0.22687	0.952439	110	0.342962	-0.233524	0.665684	8_Parabacteroides distasonis
fixed	TreatmentSBI2	0.424634	0.22687	1.8717	110	0.0639043	-0.02497	0.874238	8_Parabacteroides distasonis
fixed	TreatmentDP5	0.219465	0.22687	0.967359	110	0.335487	-0.230139	0.669069	8_Parabacteroides distasonis
fixed	TreatmentSBI5	0.560627	0.22687	2.47113	110	0.0150024	0.111023	1.01023	8_Parabacteroides distasonis
fixed	PrevP:TreatmentIN	-0.696439	0.370478	-1.87984	110	0.0627758	-1.43064	0.0377613	8_Parabacteroides distasonis
fixed	PrevP:TreatmentDP2	0.109786	0.370478	0.296336	110	0.767532	-0.624414	0.843986	8_Parabacteroides distasonis
fixed	PrevP:TreatmentSBI2	0.124815	0.370478	0.336902	110	0.736833	-0.609385	0.859015	8_Parabacteroides distasonis
fixed	PrevP:TreatmentDP5	0.592757	0.370478	1.59998	110	0.112471	-0.141443	1.32696	8_Parabacteroides distasonis
fixed	PrevP:TreatmentSBI5	0.37099	0.370478	1.00138	110	0.31884	-0.36321	1.10519	8_Parabacteroides distasonis
fixed	(Intercept)	26.1064	0.406298	64.2545	28.1833	4.10122e-32	25.2744	26.9385	9_Dorea longicatena
fixed	PrevP	0.994296	0.663481	1.4986	28.1833	0.145095	-0.364385	2.35298	9_Dorea longicatena
fixed	TreatmentIN	-0.279225	0.216274	-1.29107	110	0.199386	-0.707829	0.149379	9_Dorea longicatena
fixed	TreatmentDP2	0.337163	0.216274	1.55896	110	0.121878	-0.0914412	0.765767	9_Dorea longicatena
fixed	TreatmentSBI2	0.752782	0.216274	3.48069	110	0.000718168	0.324178	1.18139	9_Dorea longicatena
fixed	TreatmentDP5	0.428279	0.216274	1.98026	110	0.0501711	-0.000325305	0.856882	9_Dorea longicatena
fixed	TreatmentSBI5	1.16138	0.216274	5.36998	110	4.43289e-07	0.732781	1.58999	9_Dorea longicatena
fixed	PrevP:TreatmentIN	0.108534	0.353174	0.307311	110	0.759188	-0.591373	0.808441	9_Dorea longicatena
fixed	PrevP:TreatmentDP2	-0.062978	0.353174	-0.17832	110	0.858799	-0.762885	0.636929	9_Dorea longicatena
fixed	PrevP:TreatmentSBI2	0.288917	0.353174	0.818061	110	0.415091	-0.41099	0.988825	9_Dorea longicatena
fixed	PrevP:TreatmentDP5	0.39223	0.353174	1.11059	110	0.269168	-0.307678	1.09214	9_Dorea longicatena
fixed	PrevP:TreatmentSBI5	0.383969	0.353174	1.0872	110	0.279327	-0.315938	1.08388	9_Dorea longicatena
fixed	(Intercept)	20.8636	0.773504	26.9728	23.2564	4.71625e-19	19.2644	22.4627	57_Sutterella wadsworthensis
fixed	PrevP	1.62422	1.26313	1.28587	23.2564	0.211144	-0.987165	4.2356	57_Sutterella wadsworthensis
fixed	TreatmentIN	-0.16316	0.198592	-0.821582	110	0.413092	-0.556722	0.230403	57_Sutterella wadsworthensis
fixed	TreatmentDP2	0.183364	0.198592	0.923321	110	0.357861	-0.210199	0.576927	57_Sutterella wadsworthensis
fixed	TreatmentSBI2	0.197283	0.198592	0.993409	110	0.322691	-0.19628	0.590845	57_Sutterella wadsworthensis
fixed	TreatmentDP5	0.251555	0.198592	1.2667	110	0.20794	-0.142007	0.645118	57_Sutterella wadsworthensis
fixed	TreatmentSBI5	0.554938	0.198592	2.79436	110	0.00613655	0.161375	0.9485	57_Sutterella wadsworthensis
fixed	PrevP:TreatmentIN	-0.424392	0.324299	-1.30864	110	0.193383	-1.06708	0.218293	57_Sutterella wadsworthensis
fixed	PrevP:TreatmentDP2	0.0539736	0.324299	0.166432	110	0.868123	-0.588711	0.696658	57_Sutterella wadsworthensis
fixed	PrevP:TreatmentSBI2	0.346685	0.324299	1.06903	110	0.287398	-0.296	0.98937	57_Sutterella wadsworthensis
fixed	PrevP:TreatmentDP5	0.291415	0.324299	0.898599	110	0.370829	-0.35127	0.9341	57_Sutterella wadsworthensis
fixed	PrevP:TreatmentSBI5	0.374362	0.324299	1.15437	110	0.25085	-0.268323	1.01705	57_Sutterella wadsworthensis
fixed	(Intercept)	23.0754	0.773253	29.842	23.1682	5.40321e-20	21.4765	24.6744	26_Bacteroides stercoris
fixed	PrevP	-0.523371	1.26272	-0.414481	23.1682	0.682335	-3.13445	2.08771	26_Bacteroides stercoris
fixed	TreatmentIN	0.423362	0.191687	2.20861	110	0.0292754	0.0434837	0.80324	26_Bacteroides stercoris
fixed	TreatmentDP2	0.0569522	0.191687	0.297111	110	0.766942	-0.322926	0.43683	26_Bacteroides stercoris
fixed	TreatmentSBI2	0.341631	0.191687	1.78223	110	0.0774701	-0.0382475	0.721509	26_Bacteroides stercoris
fixed	TreatmentDP5	0.0715534	0.191687	0.373283	110	0.709656	-0.308325	0.451432	26_Bacteroides stercoris
fixed	TreatmentSBI5	0.723521	0.191687	3.7745	110	0.000260255	0.343643	1.1034	26_Bacteroides stercoris
fixed	PrevP:TreatmentIN	-0.665067	0.313023	-2.12466	110	0.0358545	-1.28541	-0.0447291	26_Bacteroides stercoris
fixed	PrevP:TreatmentDP2	0.00284377	0.313023	0.00908487	110	0.992768	-0.617495	0.623182	26_Bacteroides stercoris
fixed	PrevP:TreatmentSBI2	0.0234757	0.313023	0.0749965	110	0.940354	-0.596863	0.643814	26_Bacteroides stercoris
fixed	PrevP:TreatmentDP5	0.0718213	0.313023	0.229444	110	0.81895	-0.548517	0.69216	26_Bacteroides stercoris
fixed	PrevP:TreatmentSBI5	-0.023417	0.313023	-0.074809	110	0.940503	-0.643755	0.596921	26_Bacteroides stercoris
fixed	(Intercept)	23.2485	0.886937	26.2121	22.6975	1.81001e-18	21.4123	25.0846	31_Bacteroides massiliensis
fixed	PrevP	-1.51407	1.44836	-1.04537	22.6975	0.306859	-4.51245	1.4843	31_Bacteroides massiliensis
fixed	TreatmentIN	-0.215898	0.171118	-1.26169	110	0.20973	-0.555013	0.123218	31_Bacteroides massiliensis
fixed	TreatmentDP2	0.277016	0.171118	1.61886	110	0.108341	-0.0620995	0.616132	31_Bacteroides massiliensis
fixed	TreatmentSBI2	0.346392	0.171118	2.02429	110	0.0453636	0.00727645	0.685508	31_Bacteroides massiliensis
fixed	TreatmentDP5	0.434047	0.171118	2.53654	110	0.0125983	0.0949315	0.773163	31_Bacteroides massiliensis
fixed	TreatmentSBI5	0.739286	0.171118	4.32033	110	3.42961e-05	0.40017	1.0784	31_Bacteroides massiliensis
fixed	PrevP:TreatmentIN	0.053725	0.279435	0.192263	110	0.84789	-0.500049	0.607499	31_Bacteroides massiliensis
fixed	PrevP:TreatmentDP2	-0.257505	0.279435	-0.921523	110	0.358794	-0.811279	0.296268	31_Bacteroides massiliensis
fixed	PrevP:TreatmentSBI2	-0.257786	0.279435	-0.922527	110	0.358273	-0.81156	0.295988	31_Bacteroides massiliensis
fixed	PrevP:TreatmentDP5	-0.287264	0.279435	-1.02802	110	0.306196	-0.841038	0.266509	31_Bacteroides massiliensis
fixed	PrevP:TreatmentSBI5	-0.497563	0.279435	-1.78061	110	0.0777376	-1.05134	0.0562111	31_Bacteroides massiliensis
fixed	(Intercept)	27.1672	0.438498	61.9551	29.5392	7.87333e-33	26.2711	28.0633	3_Bacteroides uniformis
fixed	PrevP	-2.28579	0.716064	-3.19216	29.5392	0.00334115	-3.74914	-0.822434	3_Bacteroides uniformis
fixed	TreatmentIN	0.277576	0.253493	1.09501	110	0.275906	-0.224787	0.779939	3_Bacteroides uniformis
fixed	TreatmentDP2	0.254423	0.253493	1.00367	110	0.31774	-0.24794	0.756786	3_Bacteroides uniformis
fixed	TreatmentSBI2	0.265418	0.253493	1.04704	110	0.297375	-0.236945	0.767781	3_Bacteroides uniformis
fixed	TreatmentDP5	0.320557	0.253493	1.26456	110	0.208701	-0.181806	0.82292	3_Bacteroides uniformis
fixed	TreatmentSBI5	0.762073	0.253493	3.00629	110	0.00327685	0.259709	1.26444	3_Bacteroides uniformis
fixed	PrevP:TreatmentIN	-0.573438	0.413952	-1.38528	110	0.16877	-1.39379	0.246917	3_Bacteroides uniformis
fixed	PrevP:TreatmentDP2	-0.0542498	0.413952	-0.131053	110	0.895972	-0.874605	0.766106	3_Bacteroides uniformis
fixed	PrevP:TreatmentSBI2	0.308374	0.413952	0.744951	110	0.45789	-0.511982	1.12873	3_Bacteroides uniformis
fixed	PrevP:TreatmentDP5	0.320368	0.413952	0.773926	110	0.440635	-0.499987	1.14072	3_Bacteroides uniformis
fixed	PrevP:TreatmentSBI5	-0.278962	0.413952	-0.673899	110	0.501789	-1.09932	0.541394	3_Bacteroides uniformis
fixed	(Intercept)	21.3999	0.8289	25.8173	22.6954	2.53367e-18	19.6839	23.1159	34_Phascolarctobacterium faecium
fixed	PrevP	-0.812963	1.35359	-0.600599	22.6954	0.554058	-3.61515	1.98923	34_Phascolarctobacterium faecium
fixed	TreatmentIN	0.637264	0.159687	3.99071	110	0.000119116	0.320802	0.953727	34_Phascolarctobacterium faecium
fixed	TreatmentDP2	0.350807	0.159687	2.19684	110	0.0301295	0.0343446	0.667269	34_Phascolarctobacterium faecium
fixed	TreatmentSBI2	0.313833	0.159687	1.9653	110	0.0519005	-0.00262935	0.630295	34_Phascolarctobacterium faecium
fixed	TreatmentDP5	0.474146	0.159687	2.96922	110	0.00366538	0.157684	0.790609	34_Phascolarctobacterium faecium
fixed	TreatmentSBI5	0.727057	0.159687	4.55301	110	1.37253e-05	0.410595	1.04352	34_Phascolarctobacterium faecium
fixed	PrevP:TreatmentIN	-0.829924	0.260768	-3.18261	110	0.0018978	-1.3467	-0.313143	34_Phascolarctobacterium faecium
fixed	PrevP:TreatmentDP2	-0.314954	0.260768	-1.20779	110	0.229718	-0.831735	0.201827	34_Phascolarctobacterium faecium
fixed	PrevP:TreatmentSBI2	-0.253019	0.260768	-0.970283	110	0.334034	-0.7698	0.263762	34_Phascolarctobacterium faecium
fixed	PrevP:TreatmentDP5	-0.303096	0.260768	-1.16232	110	0.247621	-0.819877	0.213685	34_Phascolarctobacterium faecium
fixed	PrevP:TreatmentSBI5	-0.506779	0.260768	-1.94341	110	0.0545218	-1.02356	0.0100023	34_Phascolarctobacterium faecium
fixed	(Intercept)	23.2044	0.663455	34.9751	23.3825	1.06554e-21	21.8332	24.5756	30_Coprococcus comes
fixed	PrevP	0.726309	1.08342	0.670387	23.3825	0.509179	-1.51288	2.9655	30_Coprococcus comes
fixed	TreatmentIN	-0.154674	0.178342	-0.867285	110	0.387674	-0.508106	0.198759	30_Coprococcus comes
fixed	TreatmentDP2	0.258345	0.178342	1.44859	110	0.150296	-0.0950872	0.611778	30_Coprococcus comes
fixed	TreatmentSBI2	0.645893	0.178342	3.62165	110	0.000444358	0.292461	0.999326	30_Coprococcus comes
fixed	TreatmentDP5	0.382779	0.178342	2.14632	110	0.0340453	0.0293464	0.736211	30_Coprococcus comes
fixed	TreatmentSBI5	1.09009	0.178342	6.11233	110	1.52442e-08	0.736654	1.44352	30_Coprococcus comes
fixed	PrevP:TreatmentIN	-0.0323132	0.291232	-0.110954	110	0.911855	-0.609466	0.54484	30_Coprococcus comes
fixed	PrevP:TreatmentDP2	-0.0196647	0.291232	-0.0675225	110	0.946288	-0.596817	0.557488	30_Coprococcus comes
fixed	PrevP:TreatmentSBI2	0.294	0.291232	1.00951	110	0.314947	-0.283152	0.871153	30_Coprococcus comes
fixed	PrevP:TreatmentDP5	0.531919	0.291232	1.82645	110	0.0704949	-0.0452336	1.10907	30_Coprococcus comes
fixed	PrevP:TreatmentSBI5	0.454597	0.291232	1.56095	110	0.121408	-0.122555	1.03175	30_Coprococcus comes
fixed	(Intercept)	23.7568	0.404802	58.6874	25.3111	1.4227e-28	22.9236	24.59	36_Anaerobutyricum hallii
fixed	PrevP	0.0633885	0.661039	0.0958923	25.3111	0.924361	-1.2972	1.42398	36_Anaerobutyricum hallii
fixed	TreatmentIN	-0.0596572	0.16377	-0.364275	110	0.716352	-0.38421	0.264896	36_Anaerobutyricum hallii
fixed	TreatmentDP2	0.0776371	0.16377	0.474063	110	0.636395	-0.246916	0.40219	36_Anaerobutyricum hallii
fixed	TreatmentSBI2	0.220162	0.16377	1.34434	110	0.181604	-0.104391	0.544715	36_Anaerobutyricum hallii
fixed	TreatmentDP5	0.135185	0.16377	0.825461	110	0.410897	-0.189368	0.459739	36_Anaerobutyricum hallii
fixed	TreatmentSBI5	0.269335	0.16377	1.6446	110	0.102908	-0.0552181	0.593888	36_Anaerobutyricum hallii
fixed	PrevP:TreatmentIN	0.501728	0.267435	1.87608	110	0.0632955	-0.0282648	1.03172	36_Anaerobutyricum hallii
fixed	PrevP:TreatmentDP2	-0.0457017	0.267435	-0.170889	110	0.864625	-0.575695	0.484291	36_Anaerobutyricum hallii
fixed	PrevP:TreatmentSBI2	0.0497351	0.267435	0.185971	110	0.85281	-0.480258	0.579728	36_Anaerobutyricum hallii
fixed	PrevP:TreatmentDP5	-0.179232	0.267435	-0.670191	110	0.504141	-0.709226	0.350761	36_Anaerobutyricum hallii
fixed	PrevP:TreatmentSBI5	-0.184082	0.267435	-0.688324	110	0.492698	-0.714075	0.345911	36_Anaerobutyricum hallii
fixed	(Intercept)	20.9248	0.512245	40.8493	28.1294	1.3651e-26	19.8757	21.9739	76_Eubacterium ramulus
fixed	PrevP	-0.268828	0.836492	-0.321376	28.1294	0.750302	-1.98195	1.44429	76_Eubacterium ramulus
fixed	TreatmentIN	-0.239329	0.271661	-0.880985	110	0.380247	-0.777698	0.299039	76_Eubacterium ramulus
fixed	TreatmentDP2	0.205958	0.271661	0.758143	110	0.449987	-0.332411	0.744327	76_Eubacterium ramulus
fixed	TreatmentSBI2	0.368892	0.271661	1.35791	110	0.177271	-0.169477	0.90726	76_Eubacterium ramulus
fixed	TreatmentDP5	0.336417	0.271661	1.23837	110	0.218215	-0.201952	0.874785	76_Eubacterium ramulus
fixed	TreatmentSBI5	1.0475	0.271661	3.8559	110	0.000194563	0.509131	1.58587	76_Eubacterium ramulus
fixed	PrevP:TreatmentIN	-0.225432	0.443621	-0.508164	110	0.612356	-1.10458	0.65372	76_Eubacterium ramulus
fixed	PrevP:TreatmentDP2	-0.223957	0.443621	-0.504839	110	0.614682	-1.10311	0.655195	76_Eubacterium ramulus
fixed	PrevP:TreatmentSBI2	0.261844	0.443621	0.590242	110	0.556239	-0.617309	1.141	76_Eubacterium ramulus
fixed	PrevP:TreatmentDP5	0.402756	0.443621	0.907883	110	0.365925	-0.476396	1.28191	76_Eubacterium ramulus
fixed	PrevP:TreatmentSBI5	-0.0619689	0.443621	-0.139689	110	0.889161	-0.941121	0.817183	76_Eubacterium ramulus
fixed	(Intercept)	20.8989	0.505128	41.3735	24.0549	7.22714e-24	19.8565	21.9413	84_Lactobacillus rogosae
fixed	PrevP	-0.643868	0.824871	-0.780568	24.0549	0.442671	-2.34611	1.05838	84_Lactobacillus rogosae
fixed	TreatmentIN	-0.119245	0.163901	-0.727541	110	0.468441	-0.444059	0.205569	84_Lactobacillus rogosae
fixed	TreatmentDP2	0.132628	0.163901	0.809195	110	0.42015	-0.192186	0.457442	84_Lactobacillus rogosae
fixed	TreatmentSBI2	0.238656	0.163901	1.4561	110	0.148214	-0.0861579	0.56347	84_Lactobacillus rogosae
fixed	TreatmentDP5	0.174049	0.163901	1.06191	110	0.290601	-0.150765	0.498863	84_Lactobacillus rogosae
fixed	TreatmentSBI5	0.236553	0.163901	1.44327	110	0.151787	-0.0882606	0.561367	84_Lactobacillus rogosae
fixed	PrevP:TreatmentIN	-0.0222314	0.26765	-0.0830614	110	0.933954	-0.55265	0.508188	84_Lactobacillus rogosae
fixed	PrevP:TreatmentDP2	0.27064	0.26765	1.01117	110	0.314154	-0.259779	0.801058	84_Lactobacillus rogosae
fixed	PrevP:TreatmentSBI2	0.0647755	0.26765	0.242016	110	0.809219	-0.465643	0.595194	84_Lactobacillus rogosae
fixed	PrevP:TreatmentDP5	0.149958	0.26765	0.560279	110	0.576429	-0.380461	0.680377	84_Lactobacillus rogosae
fixed	PrevP:TreatmentSBI5	-0.150694	0.26765	-0.563027	110	0.574562	-0.681113	0.379725	84_Lactobacillus rogosae
fixed	(Intercept)	22.4395	0.680304	32.9846	22.9573	7.6209e-21	21.0321	23.847	39_Hominicoprocola fusiformis
fixed	PrevP	1.74559	1.11093	1.57129	22.9573	0.129798	-0.552782	4.04396	39_Hominicoprocola fusiformis
fixed	TreatmentIN	-0.145917	0.153156	-0.952733	110	0.342814	-0.449436	0.157603	39_Hominicoprocola fusiformis
fixed	TreatmentDP2	0.328572	0.153156	2.14534	110	0.0341249	0.0250528	0.632091	39_Hominicoprocola fusiformis
fixed	TreatmentSBI2	0.276595	0.153156	1.80597	110	0.073658	-0.0269245	0.580114	39_Hominicoprocola fusiformis
fixed	TreatmentDP5	0.292327	0.153156	1.90869	110	0.0589087	-0.0111925	0.595846	39_Hominicoprocola fusiformis
fixed	TreatmentSBI5	0.821041	0.153156	5.36081	110	4.6148e-07	0.517522	1.12456	39_Hominicoprocola fusiformis
fixed	PrevP:TreatmentIN	0.0865094	0.250103	0.345895	110	0.730082	-0.409136	0.582154	39_Hominicoprocola fusiformis
fixed	PrevP:TreatmentDP2	-0.116572	0.250103	-0.466098	110	0.642067	-0.612217	0.379072	39_Hominicoprocola fusiformis
fixed	PrevP:TreatmentSBI2	0.116845	0.250103	0.467187	110	0.64129	-0.3788	0.61249	39_Hominicoprocola fusiformis
fixed	PrevP:TreatmentDP5	0.260194	0.250103	1.04035	110	0.300458	-0.23545	0.755839	39_Hominicoprocola fusiformis
fixed	PrevP:TreatmentSBI5	-0.0272363	0.250103	-0.108901	110	0.91348	-0.522881	0.468409	39_Hominicoprocola fusiformis
fixed	(Intercept)	21.0653	0.768377	27.4153	22.7092	6.63185e-19	19.4746	22.6559	45_Bacteroides eggerthii
fixed	PrevP	-0.482896	1.25475	-0.384853	22.7092	0.703927	-3.08039	2.1146	45_Bacteroides eggerthii
fixed	TreatmentIN	-0.0560991	0.149461	-0.375344	110	0.708128	-0.352295	0.240097	45_Bacteroides eggerthii
fixed	TreatmentDP2	0.151373	0.149461	1.01279	110	0.313382	-0.144823	0.447569	45_Bacteroides eggerthii
fixed	TreatmentSBI2	0.205778	0.149461	1.3768	110	0.171368	-0.0904178	0.501974	45_Bacteroides eggerthii
fixed	TreatmentDP5	0.240225	0.149461	1.60728	110	0.11086	-0.055971	0.536421	45_Bacteroides eggerthii
fixed	TreatmentSBI5	0.436146	0.149461	2.91813	110	0.00427066	0.13995	0.732342	45_Bacteroides eggerthii
fixed	PrevP:TreatmentIN	-0.196232	0.244068	-0.804006	110	0.423128	-0.679918	0.287454	45_Bacteroides eggerthii
fixed	PrevP:TreatmentDP2	-0.0923847	0.244068	-0.37852	110	0.705774	-0.576071	0.391301	45_Bacteroides eggerthii
fixed	PrevP:TreatmentSBI2	-0.163509	0.244068	-0.669931	110	0.504306	-0.647195	0.320177	45_Bacteroides eggerthii
fixed	PrevP:TreatmentDP5	0.184451	0.244068	0.755737	110	0.451422	-0.299235	0.668137	45_Bacteroides eggerthii
fixed	PrevP:TreatmentSBI5	-0.203788	0.244068	-0.834964	110	0.405548	-0.687474	0.279898	45_Bacteroides eggerthii
fixed	(Intercept)	24.441	0.340363	71.8085	25.0291	1.64266e-30	23.74	25.1419	38_Clostridium clostridioforme/bolteae
fixed	PrevP	-1.36868	0.55581	-2.46249	25.0291	0.0210281	-2.51332	-0.224032	38_Clostridium clostridioforme/bolteae
fixed	TreatmentIN	-0.187267	0.132226	-1.41627	110	0.159523	-0.449309	0.074774	38_Clostridium clostridioforme/bolteae
fixed	TreatmentDP2	0.164879	0.132226	1.24695	110	0.215065	-0.0971622	0.426921	38_Clostridium clostridioforme/bolteae
fixed	TreatmentSBI2	0.124403	0.132226	0.940838	110	0.34885	-0.137638	0.386445	38_Clostridium clostridioforme/bolteae
fixed	TreatmentDP5	0.190889	0.132226	1.44366	110	0.151677	-0.0711519	0.452931	38_Clostridium clostridioforme/bolteae
fixed	TreatmentSBI5	0.246929	0.132226	1.86748	110	0.0644971	-0.015112	0.508971	38_Clostridium clostridioforme/bolteae
fixed	PrevP:TreatmentIN	0.0304891	0.215925	0.141202	110	0.887968	-0.397423	0.458401	38_Clostridium clostridioforme/bolteae
fixed	PrevP:TreatmentDP2	-0.148448	0.215925	-0.687501	110	0.493214	-0.57636	0.279463	38_Clostridium clostridioforme/bolteae
fixed	PrevP:TreatmentSBI2	0.0835788	0.215925	0.387074	110	0.699449	-0.344333	0.511491	38_Clostridium clostridioforme/bolteae
fixed	PrevP:TreatmentDP5	0.245905	0.215925	1.13885	110	0.257241	-0.182007	0.673817	38_Clostridium clostridioforme/bolteae
fixed	PrevP:TreatmentSBI5	0.169859	0.215925	0.786659	110	0.433173	-0.258053	0.597771	38_Clostridium clostridioforme/bolteae
fixed	(Intercept)	22.3564	0.620534	36.0276	23.8593	2.5857e-22	21.0753	23.6375	59_Coprococcus catus
fixed	PrevP	-1.01969	1.01333	-1.00628	23.8593	0.324378	-3.11175	1.07237	59_Coprococcus catus
fixed	TreatmentIN	-0.0722284	0.192074	-0.376046	110	0.707607	-0.452873	0.308416	59_Coprococcus catus
fixed	TreatmentDP2	0.304563	0.192074	1.58566	110	0.115688	-0.0760819	0.685207	59_Coprococcus catus
fixed	TreatmentSBI2	0.0556233	0.192074	0.289594	110	0.772672	-0.325021	0.436268	59_Coprococcus catus
fixed	TreatmentDP5	0.178636	0.192074	0.93004	110	0.354387	-0.202009	0.559281	59_Coprococcus catus
fixed	TreatmentSBI5	0.419013	0.192074	2.18153	110	0.0312727	0.0383686	0.799658	59_Coprococcus catus
fixed	PrevP:TreatmentIN	-0.400909	0.313655	-1.27818	110	0.203875	-1.0225	0.220682	59_Coprococcus catus
fixed	PrevP:TreatmentDP2	0.0607514	0.313655	0.193689	110	0.846777	-0.560839	0.682341	59_Coprococcus catus
fixed	PrevP:TreatmentSBI2	0.368823	0.313655	1.17589	110	0.242178	-0.252767	0.990413	59_Coprococcus catus
fixed	PrevP:TreatmentDP5	0.471471	0.313655	1.50315	110	0.135665	-0.150119	1.09306	59_Coprococcus catus
fixed	PrevP:TreatmentSBI5	-0.143309	0.313655	-0.4569	110	0.648644	-0.764899	0.478281	59_Coprococcus catus
fixed	(Intercept)	24.0005	0.899224	26.6902	22.6342	1.31797e-18	22.1386	25.8624	22_Ruminococcus bromii (99.8%)
fixed	PrevP	-1.04407	1.46843	-0.711012	22.6342	0.48434	-4.08446	1.99632	22_Ruminococcus bromii (99.8%)
fixed	TreatmentIN	-0.0901373	0.165598	-0.544315	110	0.587326	-0.418313	0.238038	22_Ruminococcus bromii (99.8%)
fixed	TreatmentDP2	-0.0390141	0.165598	-0.235596	110	0.814184	-0.36719	0.289161	22_Ruminococcus bromii (99.8%)
fixed	TreatmentSBI2	-0.09806	0.165598	-0.592159	110	0.554959	-0.426236	0.230115	22_Ruminococcus bromii (99.8%)
fixed	TreatmentDP5	-0.281447	0.165598	-1.69958	110	0.0920353	-0.609623	0.0467284	22_Ruminococcus bromii (99.8%)
fixed	TreatmentSBI5	-0.169041	0.165598	-1.0208	110	0.309591	-0.497217	0.159134	22_Ruminococcus bromii (99.8%)
fixed	PrevP:TreatmentIN	-0.216779	0.27042	-0.801639	110	0.42449	-0.752687	0.319129	22_Ruminococcus bromii (99.8%)
fixed	PrevP:TreatmentDP2	-0.144092	0.27042	-0.532844	110	0.595216	-0.68	0.391817	22_Ruminococcus bromii (99.8%)
fixed	PrevP:TreatmentSBI2	-0.0337464	0.27042	-0.124793	110	0.900915	-0.569655	0.502162	22_Ruminococcus bromii (99.8%)
fixed	PrevP:TreatmentDP5	0.114827	0.27042	0.424624	110	0.67194	-0.421082	0.650735	22_Ruminococcus bromii (99.8%)
fixed	PrevP:TreatmentSBI5	-0.0781472	0.27042	-0.288985	110	0.773137	-0.614055	0.457761	22_Ruminococcus bromii (99.8%)
fixed	(Intercept)	28.2671	0.464541	60.8496	29.1511	2.83731e-32	27.3172	29.217	Bifidobacteriaceae
fixed	PrevP	-1.20508	0.758592	-1.58858	29.1511	0.122944	-2.75623	0.346062	Bifidobacteriaceae
fixed	TreatmentIN	1.199	0.262772	4.56289	110	1.3193e-05	0.678247	1.71975	Bifidobacteriaceae
fixed	TreatmentDP2	0.0710078	0.262772	0.270226	110	0.787492	-0.449744	0.591759	Bifidobacteriaceae
fixed	TreatmentSBI2	0.0897002	0.262772	0.341362	110	0.733482	-0.431051	0.610452	Bifidobacteriaceae
fixed	TreatmentDP5	-0.31138	0.262772	-1.18498	110	0.238577	-0.832132	0.209371	Bifidobacteriaceae
fixed	TreatmentSBI5	-0.164355	0.262772	-0.625467	110	0.53296	-0.685106	0.356396	Bifidobacteriaceae
fixed	PrevP:TreatmentIN	-1.34397	0.429104	-3.13204	110	0.00222459	-2.19435	-0.493587	Bifidobacteriaceae
fixed	PrevP:TreatmentDP2	-0.16075	0.429104	-0.374618	110	0.708666	-1.01113	0.689633	Bifidobacteriaceae
fixed	PrevP:TreatmentSBI2	0.0305189	0.429104	0.0711223	110	0.94343	-0.819865	0.880902	Bifidobacteriaceae
fixed	PrevP:TreatmentDP5	0.250225	0.429104	0.583134	110	0.560997	-0.600158	1.10061	Bifidobacteriaceae
fixed	PrevP:TreatmentSBI5	0.0276147	0.429104	0.0643544	110	0.948805	-0.822769	0.877998	Bifidobacteriaceae
fixed	(Intercept)	25.5379	0.560888	45.5313	29.2884	9.7243e-29	24.3913	26.6846	Coriobacteriaceae
fixed	PrevP	1.06663	0.915926	1.16453	29.2884	0.253606	-0.805851	2.9391	Coriobacteriaceae
fixed	TreatmentIN	1.50099	0.31977	4.69396	110	7.77091e-06	0.86728	2.1347	Coriobacteriaceae
fixed	TreatmentDP2	0.357961	0.31977	1.11943	110	0.265394	-0.275748	0.99167	Coriobacteriaceae
fixed	TreatmentSBI2	0.353094	0.31977	1.10421	110	0.27191	-0.280615	0.986804	Coriobacteriaceae
fixed	TreatmentDP5	0.111427	0.31977	0.34846	110	0.728161	-0.522282	0.745136	Coriobacteriaceae
fixed	TreatmentSBI5	0.704784	0.31977	2.20403	110	0.029605	0.071075	1.33849	Coriobacteriaceae
fixed	PrevP:TreatmentIN	-1.62569	0.522182	-3.11326	110	0.00235874	-2.66053	-0.590844	Coriobacteriaceae
fixed	PrevP:TreatmentDP2	-0.313517	0.522182	-0.600398	110	0.549476	-1.34836	0.721326	Coriobacteriaceae
fixed	PrevP:TreatmentSBI2	-0.114156	0.522182	-0.218614	110	0.827356	-1.149	0.920687	Coriobacteriaceae
fixed	PrevP:TreatmentDP5	0.0509089	0.522182	0.0974925	110	0.922513	-0.983934	1.08575	Coriobacteriaceae
fixed	PrevP:TreatmentSBI5	-0.0427344	0.522182	-0.0818381	110	0.934924	-1.07758	0.992109	Coriobacteriaceae
fixed	(Intercept)	22.1654	0.386373	57.368	29.7128	5.41134e-32	21.376	22.9548	Eggerthellaceae
fixed	PrevP	-0.364707	0.630944	-0.578033	29.7128	0.567597	-1.65379	0.924375	Eggerthellaceae
fixed	TreatmentIN	-0.413737	0.225449	-1.83517	110	0.0691829	-0.860524	0.0330506	Eggerthellaceae
fixed	TreatmentDP2	0.440224	0.225449	1.95265	110	0.0534017	-0.00656375	0.887011	Eggerthellaceae
fixed	TreatmentSBI2	0.954286	0.225449	4.23282	110	4.80225e-05	0.507499	1.40107	Eggerthellaceae
fixed	TreatmentDP5	0.187469	0.225449	0.831535	110	0.407473	-0.259318	0.634256	Eggerthellaceae
fixed	TreatmentSBI5	1.34857	0.225449	5.98168	110	2.80027e-08	0.901778	1.79535	Eggerthellaceae
fixed	PrevP:TreatmentIN	-0.189461	0.368157	-0.51462	110	0.607851	-0.919062	0.54014	Eggerthellaceae
fixed	PrevP:TreatmentDP2	-0.453245	0.368157	-1.23112	110	0.220904	-1.18285	0.276355	Eggerthellaceae
fixed	PrevP:TreatmentSBI2	-0.253107	0.368157	-0.687498	110	0.493216	-0.982708	0.476494	Eggerthellaceae
fixed	PrevP:TreatmentDP5	-0.0759015	0.368157	-0.206166	110	0.837042	-0.805502	0.653699	Eggerthellaceae
fixed	PrevP:TreatmentSBI5	-0.216272	0.368157	-0.587444	110	0.558109	-0.945872	0.513329	Eggerthellaceae
fixed	(Intercept)	30.1126	0.277296	108.594	27.8223	4.11659e-38	29.5444	30.6808	Bacteroidaceae
fixed	PrevP	-1.48394	0.452823	-3.2771	27.8223	0.00281371	-2.41178	-0.556112	Bacteroidaceae
fixed	TreatmentIN	0.205714	0.143885	1.42971	110	0.155633	-0.0794319	0.49086	Bacteroidaceae
fixed	TreatmentDP2	0.315942	0.143885	2.19579	110	0.0302064	0.0307954	0.601088	Bacteroidaceae
fixed	TreatmentSBI2	0.495013	0.143885	3.44034	110	0.000821992	0.209867	0.780159	Bacteroidaceae
fixed	TreatmentDP5	0.568973	0.143885	3.95436	110	0.000136111	0.283827	0.854119	Bacteroidaceae
fixed	TreatmentSBI5	1.17795	0.143885	8.18677	110	5.24736e-13	0.892807	1.4631	Bacteroidaceae
fixed	PrevP:TreatmentIN	-0.609221	0.234963	-2.59284	110	0.0108122	-1.07486	-0.143579	Bacteroidaceae
fixed	PrevP:TreatmentDP2	0.0389977	0.234963	0.165974	110	0.868482	-0.426644	0.50464	Bacteroidaceae
fixed	PrevP:TreatmentSBI2	0.21862	0.234963	0.930442	110	0.35418	-0.247022	0.684261	Bacteroidaceae
fixed	PrevP:TreatmentDP5	0.318297	0.234963	1.35467	110	0.178299	-0.147345	0.783939	Bacteroidaceae
fixed	PrevP:TreatmentSBI5	0.0110063	0.234963	0.0468428	110	0.962723	-0.454635	0.476648	Bacteroidaceae
fixed	(Intercept)	23.201	0.598754	38.7488	25.5512	3.17969e-24	21.9692	24.4328	Rikenellaceae
fixed	PrevP	1.37328	0.977761	1.40451	25.5512	0.172206	-0.638258	3.38481	Rikenellaceae
fixed	TreatmentIN	-0.323589	0.250034	-1.29418	110	0.198314	-0.819097	0.17192	Rikenellaceae
fixed	TreatmentDP2	0.27228	0.250034	1.08897	110	0.278545	-0.223228	0.767789	Rikenellaceae
fixed	TreatmentSBI2	0.243683	0.250034	0.974599	110	0.331898	-0.251826	0.739192	Rikenellaceae
fixed	TreatmentDP5	-0.201942	0.250034	-0.807658	110	0.42103	-0.697451	0.293567	Rikenellaceae
fixed	TreatmentSBI5	0.680437	0.250034	2.72138	110	0.0075597	0.184928	1.17595	Rikenellaceae
fixed	PrevP:TreatmentIN	0.112795	0.408304	0.276252	110	0.782873	-0.696367	0.921957	Rikenellaceae
fixed	PrevP:TreatmentDP2	-0.39609	0.408304	-0.970086	110	0.334132	-1.20525	0.413072	Rikenellaceae
fixed	PrevP:TreatmentSBI2	0.147772	0.408304	0.361917	110	0.718108	-0.66139	0.956934	Rikenellaceae
fixed	PrevP:TreatmentDP5	0.265438	0.408304	0.650098	110	0.516984	-0.543725	1.0746	Rikenellaceae
fixed	PrevP:TreatmentSBI5	0.811483	0.408304	1.98745	110	0.0493578	0.0023209	1.62065	Rikenellaceae
fixed	(Intercept)	26.9679	0.31658	85.1851	30.4271	9.12583e-38	26.3217	27.6141	Tannerellaceae
fixed	PrevP	0.149973	0.516973	0.290097	30.4271	0.77371	-0.905206	1.20515	Tannerellaceae
fixed	TreatmentIN	-0.202921	0.191473	-1.05979	110	0.291563	-0.582376	0.176534	Tannerellaceae
fixed	TreatmentDP2	0.117442	0.191473	0.613357	110	0.540906	-0.262014	0.496897	Tannerellaceae
fixed	TreatmentSBI2	0.301824	0.191473	1.57632	110	0.117823	-0.0776316	0.681279	Tannerellaceae
fixed	TreatmentDP5	0.105281	0.191473	0.549849	110	0.583538	-0.274174	0.484737	Tannerellaceae
fixed	TreatmentSBI5	0.470282	0.191473	2.45612	110	0.0156088	0.0908271	0.849738	Tannerellaceae
fixed	PrevP:TreatmentIN	-0.67624	0.312675	-2.16276	110	0.0327251	-1.29589	-0.0565919	Tannerellaceae
fixed	PrevP:TreatmentDP2	-0.106613	0.312675	-0.34097	110	0.733776	-0.726261	0.513035	Tannerellaceae
fixed	PrevP:TreatmentSBI2	0.00860554	0.312675	0.0275223	110	0.978093	-0.611042	0.628253	Tannerellaceae
fixed	PrevP:TreatmentDP5	0.203677	0.312675	0.651401	110	0.516146	-0.415971	0.823325	Tannerellaceae
fixed	PrevP:TreatmentSBI5	0.133505	0.312675	0.426976	110	0.670231	-0.486143	0.753153	Tannerellaceae
fixed	(Intercept)	22.6051	0.867926	26.045	23.8911	4.74466e-19	20.8134	24.3969	Acidaminococcaceae
fixed	PrevP	0.860879	1.41732	0.6074	23.8911	0.549316	-2.06503	3.78678	Acidaminococcaceae
fixed	TreatmentIN	0.600821	0.270811	2.2186	110	0.0285675	0.0641378	1.1375	Acidaminococcaceae
fixed	TreatmentDP2	0.515996	0.270811	1.90538	110	0.059342	-0.0206869	1.05268	Acidaminococcaceae
fixed	TreatmentSBI2	0.506838	0.270811	1.87156	110	0.0639241	-0.0298446	1.04352	Acidaminococcaceae
fixed	TreatmentDP5	0.606387	0.270811	2.23916	110	0.0271577	0.069704	1.14307	Acidaminococcaceae
fixed	TreatmentSBI5	0.930036	0.270811	3.43427	110	0.000838788	0.393353	1.46672	Acidaminococcaceae
fixed	PrevP:TreatmentIN	-1.30046	0.442232	-2.94068	110	0.00399302	-2.17686	-0.424062	Acidaminococcaceae
fixed	PrevP:TreatmentDP2	-0.278787	0.442232	-0.630409	110	0.529735	-1.15519	0.597613	Acidaminococcaceae
fixed	PrevP:TreatmentSBI2	-0.0162161	0.442232	-0.0366689	110	0.970815	-0.892616	0.860183	Acidaminococcaceae
fixed	PrevP:TreatmentDP5	-0.285407	0.442232	-0.645378	110	0.520026	-1.16181	0.590993	Acidaminococcaceae
fixed	PrevP:TreatmentSBI5	-0.443422	0.442232	-1.00269	110	0.31821	-1.31982	0.432977	Acidaminococcaceae
fixed	(Intercept)	21.0561	0.923086	22.8106	27.4362	2.24923e-19	19.1635	22.9487	Erysipelotrichaceae
fixed	PrevP	0.931013	1.50739	0.617631	27.4362	0.541911	-2.1596	4.02163	Erysipelotrichaceae
fixed	TreatmentIN	1.82528	0.465113	3.92439	110	0.000151846	0.903538	2.74703	Erysipelotrichaceae
fixed	TreatmentDP2	0.212633	0.465113	0.457165	110	0.648454	-0.709111	1.13438	Erysipelotrichaceae
fixed	TreatmentSBI2	0.353288	0.465113	0.759576	110	0.449133	-0.568456	1.27503	Erysipelotrichaceae
fixed	TreatmentDP5	0.426367	0.465113	0.916697	110	0.361307	-0.495376	1.34811	Erysipelotrichaceae
fixed	TreatmentSBI5	0.772168	0.465113	1.66017	110	0.0997275	-0.149576	1.69391	Erysipelotrichaceae
fixed	PrevP:TreatmentIN	1.07818	0.759526	1.41954	110	0.158569	-0.427022	2.58338	Erysipelotrichaceae
fixed	PrevP:TreatmentDP2	0.589765	0.759526	0.776491	110	0.439125	-0.915437	2.09497	Erysipelotrichaceae
fixed	PrevP:TreatmentSBI2	1.4883	0.759526	1.95952	110	0.0525824	-0.0168989	2.9935	Erysipelotrichaceae
fixed	PrevP:TreatmentDP5	1.83361	0.759526	2.41415	110	0.0174222	0.328409	3.33881	Erysipelotrichaceae
fixed	PrevP:TreatmentSBI5	2.00167	0.759526	2.63542	110	0.00961634	0.496471	3.50687	Erysipelotrichaceae
fixed	(Intercept)	29.5616	0.241166	122.577	30.2149	2.55091e-42	29.0692	30.054	Lachnospiraceae
fixed	PrevP	-0.104133	0.393823	-0.264416	30.2149	0.793254	-0.908188	0.699921	Lachnospiraceae
fixed	TreatmentIN	0.325097	0.144371	2.25181	110	0.0263202	0.0389869	0.611206	Lachnospiraceae
fixed	TreatmentDP2	0.268713	0.144371	1.86127	110	0.0653763	-0.0173964	0.554823	Lachnospiraceae
fixed	TreatmentSBI2	0.353448	0.144371	2.44819	110	0.0159379	0.0673387	0.639558	Lachnospiraceae
fixed	TreatmentDP5	0.30966	0.144371	2.14489	110	0.0341621	0.0235503	0.59577	Lachnospiraceae
fixed	TreatmentSBI5	0.619231	0.144371	4.28916	110	3.86834e-05	0.333122	0.905341	Lachnospiraceae
fixed	PrevP:TreatmentIN	-0.0677926	0.235757	-0.287553	110	0.77423	-0.535008	0.399423	Lachnospiraceae
fixed	PrevP:TreatmentDP2	-0.0960731	0.235757	-0.407509	110	0.684426	-0.563288	0.371142	Lachnospiraceae
fixed	PrevP:TreatmentSBI2	0.222083	0.235757	0.941999	110	0.348257	-0.245132	0.689298	Lachnospiraceae
fixed	PrevP:TreatmentDP5	0.235919	0.235757	1.00069	110	0.319175	-0.231296	0.703134	Lachnospiraceae
fixed	PrevP:TreatmentSBI5	0.260336	0.235757	1.10425	110	0.271892	-0.206879	0.727551	Lachnospiraceae
fixed	(Intercept)	25.8065	0.420471	61.3754	24.1053	5.39879e-28	24.9389	26.6742	Monoglobaceae
fixed	PrevP	0.130666	0.686626	0.190302	24.1053	0.850666	-1.28613	1.54747	Monoglobaceae
fixed	TreatmentIN	-0.716723	0.137991	-5.19399	110	9.53582e-07	-0.990189	-0.443258	Monoglobaceae
fixed	TreatmentDP2	0.0318701	0.137991	0.230958	110	0.817776	-0.241595	0.305336	Monoglobaceae
fixed	TreatmentSBI2	-0.197382	0.137991	-1.4304	110	0.155437	-0.470847	0.0760835	Monoglobaceae
fixed	TreatmentDP5	-0.214181	0.137991	-1.55214	110	0.123502	-0.487646	0.0592847	Monoglobaceae
fixed	TreatmentSBI5	-0.0057469	0.137991	-0.041647	110	0.966856	-0.279212	0.267719	Monoglobaceae
fixed	PrevP:TreatmentIN	0.101699	0.225338	0.451318	110	0.652649	-0.344868	0.548266	Monoglobaceae
fixed	PrevP:TreatmentDP2	-0.0372138	0.225338	-0.165146	110	0.869132	-0.483781	0.409353	Monoglobaceae
fixed	PrevP:TreatmentSBI2	0.023514	0.225338	0.10435	110	0.917082	-0.423053	0.470081	Monoglobaceae
fixed	PrevP:TreatmentDP5	0.303672	0.225338	1.34763	110	0.180547	-0.142895	0.750239	Monoglobaceae
fixed	PrevP:TreatmentSBI5	0.0199596	0.225338	0.0885764	110	0.92958	-0.426608	0.466527	Monoglobaceae
fixed	(Intercept)	26.5719	0.394286	67.3923	24.8852	1.08392e-29	25.7596	27.3841	Oscillospiraceae
fixed	PrevP	0.353155	0.643866	0.548491	24.8852	0.588242	-0.973223	1.67953	Oscillospiraceae
fixed	TreatmentIN	-0.683262	0.149795	-4.56131	110	1.32771e-05	-0.980121	-0.386403	Oscillospiraceae
fixed	TreatmentDP2	0.351904	0.149795	2.34924	110	0.0205967	0.0550453	0.648763	Oscillospiraceae
fixed	TreatmentSBI2	0.328656	0.149795	2.19403	110	0.0303362	0.0317967	0.625515	Oscillospiraceae
fixed	TreatmentDP5	0.185546	0.149795	1.23867	110	0.218106	-0.111313	0.482405	Oscillospiraceae
fixed	TreatmentSBI5	0.773048	0.149795	5.1607	110	1.1006e-06	0.476189	1.06991	Oscillospiraceae
fixed	PrevP:TreatmentIN	0.258742	0.244615	1.05775	110	0.292486	-0.226027	0.743511	Oscillospiraceae
fixed	PrevP:TreatmentDP2	-0.186815	0.244615	-0.763711	110	0.446674	-0.671584	0.297954	Oscillospiraceae
fixed	PrevP:TreatmentSBI2	0.0206622	0.244615	0.0844683	110	0.932838	-0.464107	0.505431	Oscillospiraceae
fixed	PrevP:TreatmentDP5	0.239423	0.244615	0.978775	110	0.329839	-0.245346	0.724192	Oscillospiraceae
fixed	PrevP:TreatmentSBI5	-0.0701434	0.244615	-0.28675	110	0.774843	-0.554912	0.414626	Oscillospiraceae
fixed	(Intercept)	26.9148	0.531877	50.6035	24.6865	1.8578e-26	25.8187	28.011	Ruminococcaceae
fixed	PrevP	0.921089	0.868552	1.06049	24.6865	0.299188	-0.86888	2.71106	Ruminococcaceae
fixed	TreatmentIN	0.448441	0.195539	2.29336	110	0.0237279	0.0609286	0.835953	Ruminococcaceae
fixed	TreatmentDP2	0.118689	0.195539	0.606986	110	0.545111	-0.268823	0.506202	Ruminococcaceae
fixed	TreatmentSBI2	-0.0775083	0.195539	-0.396383	110	0.692591	-0.465021	0.310004	Ruminococcaceae
fixed	TreatmentDP5	-0.146707	0.195539	-0.750268	110	0.454695	-0.534219	0.240806	Ruminococcaceae
fixed	TreatmentSBI5	-0.149279	0.195539	-0.763425	110	0.446844	-0.536792	0.238233	Ruminococcaceae
fixed	PrevP:TreatmentIN	-0.448814	0.319314	-1.40556	110	0.162674	-1.08162	0.183991	Ruminococcaceae
fixed	PrevP:TreatmentDP2	-0.164646	0.319314	-0.515625	110	0.607151	-0.797451	0.468159	Ruminococcaceae
fixed	PrevP:TreatmentSBI2	0.00295718	0.319314	0.00926104	110	0.992628	-0.629848	0.635762	Ruminococcaceae
fixed	PrevP:TreatmentDP5	-0.0247966	0.319314	-0.077656	110	0.938243	-0.657602	0.608008	Ruminococcaceae
fixed	PrevP:TreatmentSBI5	0.108448	0.319314	0.339628	110	0.734784	-0.524357	0.741253	Ruminococcaceae
fixed	(Intercept)	27.2528	0.391153	69.6729	26.8218	7.51086e-32	26.4499	28.0556	Enterobacteriaceae
fixed	PrevP	-0.233167	0.63875	-0.365036	26.8218	0.717947	-1.54418	1.07785	Enterobacteriaceae
fixed	TreatmentIN	-0.481534	0.187107	-2.57358	110	0.0113958	-0.852335	-0.110732	Enterobacteriaceae
fixed	TreatmentDP2	0.360281	0.187107	1.92554	110	0.0567438	-0.0105205	0.731083	Enterobacteriaceae
fixed	TreatmentSBI2	0.620644	0.187107	3.31706	110	0.00123344	0.249843	0.991446	Enterobacteriaceae
fixed	TreatmentDP5	0.805001	0.187107	4.30236	110	3.67628e-05	0.434199	1.1758	Enterobacteriaceae
fixed	TreatmentSBI5	0.996967	0.187107	5.32834	110	5.32029e-07	0.626166	1.36777	Enterobacteriaceae
fixed	PrevP:TreatmentIN	-0.313725	0.305544	-1.02678	110	0.306779	-0.919241	0.291791	Enterobacteriaceae
fixed	PrevP:TreatmentDP2	-0.133261	0.305544	-0.436144	110	0.663587	-0.738777	0.472255	Enterobacteriaceae
fixed	PrevP:TreatmentSBI2	-0.0768196	0.305544	-0.251419	110	0.801959	-0.682336	0.528697	Enterobacteriaceae
fixed	PrevP:TreatmentDP5	0.105857	0.305544	0.346454	110	0.729664	-0.499659	0.711373	Enterobacteriaceae
fixed	PrevP:TreatmentSBI5	-0.113215	0.305544	-0.370536	110	0.711696	-0.718731	0.492301	Enterobacteriaceae
fixed	(Intercept)	23.627	0.575153	41.0796	24.9469	1.96419e-24	22.4424	24.8117	Sutterellaceae
fixed	PrevP	-0.739817	0.939221	-0.787692	24.9469	0.438298	-2.67439	1.19475	Sutterellaceae
fixed	TreatmentIN	-0.51184	0.220643	-2.31977	110	0.0221991	-0.949102	-0.0745782	Sutterellaceae
fixed	TreatmentDP2	0.709883	0.220643	3.21735	110	0.00169989	0.272622	1.14715	Sutterellaceae
fixed	TreatmentSBI2	0.976815	0.220643	4.42714	110	2.26081e-05	0.539553	1.41408	Sutterellaceae
fixed	TreatmentDP5	1.13248	0.220643	5.13262	110	1.24153e-06	0.695213	1.56974	Sutterellaceae
fixed	TreatmentSBI5	1.80083	0.220643	8.16174	110	5.9707e-13	1.36356	2.23809	Sutterellaceae
fixed	PrevP:TreatmentIN	0.0515936	0.360308	0.143193	110	0.8864	-0.662452	0.765639	Sutterellaceae
fixed	PrevP:TreatmentDP2	-0.497279	0.360308	-1.38015	110	0.170339	-1.21132	0.216766	Sutterellaceae
fixed	PrevP:TreatmentSBI2	-0.347328	0.360308	-0.963975	110	0.337173	-1.06137	0.366718	Sutterellaceae
fixed	PrevP:TreatmentDP5	-0.371252	0.360308	-1.03037	110	0.305094	-1.0853	0.342793	Sutterellaceae
fixed	PrevP:TreatmentSBI5	-0.668526	0.360308	-1.85543	110	0.0662122	-1.38257	0.0455198	Sutterellaceae
fixed	(Intercept)	22.1386	0.841877	26.2968	23.0643	1.06304e-18	20.3973	23.8799	Akkermansiaceae
fixed	PrevP	-0.0500577	1.37478	-0.0364115	23.0643	0.971268	-2.89356	2.79345	Akkermansiaceae
fixed	TreatmentIN	-0.756266	0.199518	-3.79047	110	0.000245897	-1.15166	-0.360869	Akkermansiaceae
fixed	TreatmentDP2	0.175908	0.199518	0.881665	110	0.379881	-0.219489	0.571305	Akkermansiaceae
fixed	TreatmentSBI2	0.061861	0.199518	0.310053	110	0.757107	-0.333536	0.457258	Akkermansiaceae
fixed	TreatmentDP5	0.255815	0.199518	1.28217	110	0.202479	-0.139582	0.651212	Akkermansiaceae
fixed	TreatmentSBI5	-0.241194	0.199518	-1.20889	110	0.229299	-0.636591	0.154203	Akkermansiaceae
fixed	PrevP:TreatmentIN	0.175315	0.325811	0.538089	110	0.591603	-0.470365	0.820996	Akkermansiaceae
fixed	PrevP:TreatmentDP2	-0.096102	0.325811	-0.294962	110	0.768579	-0.741783	0.549579	Akkermansiaceae
fixed	PrevP:TreatmentSBI2	-0.23896	0.325811	-0.733432	110	0.464855	-0.884641	0.406721	Akkermansiaceae
fixed	PrevP:TreatmentDP5	-0.242525	0.325811	-0.744372	110	0.458239	-0.888205	0.403156	Akkermansiaceae
fixed	PrevP:TreatmentSBI5	0.295975	0.325811	0.908426	110	0.365639	-0.349706	0.941656	Akkermansiaceae
